# Supplementary material for: The complete genome sequence of Xanthomonas albilineans provides new insights into the reductive genome evolution of the xylem-limited Xanthomonadaceae
Source: BMC Genomics. 2009 Dec 17;10:616. doi: 10.1186/1471-2164-10-616 (PMC2810307; doi:10.1186/1471-2164-10-616)
Supplement: Additional file 1 — List and individual analysis of the 2816 ancestral genes identified in the genome of X. axonopodis pv. vesicatoria strain 85-10. List and individual analysis of the 2816 CDSs of X. axonopodis pv. vesicatoria strain 85-10 identified by OrthoMCL and Best hit BLAST analyses as conserved in X. albilineans strain GPE PC73, X. fastidiosa strain 9a5c, S. maltophilia strain R551-3 or S. maltophilia strain K279a. [file 1471-2164-10-616-S1.xls]

## Sheet: Feuil1
PRODUCT NAME	OrthoMCL and Best hit blast analyses results XALB = X. albilineans GPE PC73 XYL = X. fastidiosa 9a5C	OrthoMCL and Best hit blast analyses results XALB = X. albilineans GPE PC73 XYL = X. fastidiosa 9a5C XOO = X. oryzae MAFF 311018 XCC = X. campestris ATCC 33913	Locus_tag in X. vesicatoria 85-10	LENGTH (aa)	LOCUS	COG(s)	Orthologs in X. fastidiosa strain 9a5c	Orthologs in X. albilineans strain GPE PC73	Orthologs in S. maltophilia strains R551-3 or K279a	PARALOGS
chromosomal replication initiation protein	CONSERVED in XALB and XYL		XCV0001	442	dnaA	COG0593L	XF0001	XALc_0001	Smal_0001
DNA polymerase III subunit beta	CONSERVED in XALB and XYL		XCV0002	366	dnaN	COG0592L	XF0002	XALc_0002	Smal_0002
recombination protein F	CONSERVED in XALB and XYL		XCV0003	368	recF	COG1195L	XF0003	XALc_0003	Smal_0003
DNA gyrase subunit B	CONSERVED in XALB and XYL		XCV0004	832	gyrB	COG0187L	XF0005	XALc_0004	Smal_0004
putative membrane protease	LOST only by XYL		XCV0005	278	-	COG1266R		XALc_0005	Smal_0005
putative peptidase precursor	CONSERVED in XALB and XYL		XCV0006	255	-	COG0501O	XF0006	XALc_0006	Smal_0006
putative secreted protein	CONSERVED in XALB and XYL		XCV0007	397	-	COG0457R	XF0007	XALc_0007	Smal_0007
energy transducer TonB protein	CONSERVED in XALB and XYL		XCV0008	223	tonB1	COG0810M	XF0009	XALc_0008	Smal_0008
biopolymer transport ExbB protein	CONSERVED in XALB and XYL		XCV0009	253	exbB1	COG0811U	XF0010	XALc_0009	Smal_0009
biopolymer transport ExbD protein	CONSERVED in XALB and XYL		XCV0010	140	exbD1	COG0848U	XF0011	XALc_0010	Smal_0010
biopolymer transport ExbD protein	CONSERVED in XALB and XYL		XCV0011	137	exbD2	COG0848U	XF0012	XALc_0011	Smal_0011
biopolymer transport ExbD protein	LOST by XYL and XALB	LOST by XYL, XALB, XCC and XOO	XCV0012	135	exbD3	COG0848U			Smal_3412
pyridoxal phosphate biosynthetic protein PdxJ	CONSERVED in XALB and XYL		XCV0013	255	pdxJ	COG0854H	XF0060	XALc_0013	Smal_0014
hypothetical protein XCV0014	LOST only by XALB		XCV0014	89	-	-	XF0059		Smal_0013
cardiolipin synthetase	LOST only by XYL		XCV0015	486	cls	COG1502I		XALc_0015	Smal_0012
hypothetical protein XCV0018	LOST only by XYL		XCV0018	375	-	COG1533L		XALc_0016	Smal_0015
hypothetical protein XCV0019	LOST only by XYL		XCV0019	237	-	COG2207K		XALc_0017	Smal_0019
FadL family outer membrane protein	CONSERVED in XALB and XYL		XCV0020	446	fadL	COG2067I	XF1053	XALc_0397	Smal_0306
rhomboid family membrane protein	CONSERVED in XALB and XYL		XCV0021	230	-	COG0705R	XF1054	XALc_0396	Smal_0305
hypothetical protein XCV0022	CONSERVED in XALB and XYL		XCV0022	121	-	COG4517S	XF1055	XALc_0395
D-3-phosphoglycerate dehydrogenase	LOST only by XYL		XCV0023	330	serA	COG0111HE		XALc_0394
periplasmic carboxyl-terminal protease	CONSERVED in XALB and XYL		XCV0024	509	ctp	COG0793M	XF2704	XALc_0393	Smal_0304
putative peptidase	CONSERVED in XALB and XYL		XCV0025	411	-	COG4942D	XF2705	XALc_0392	Smal_0303
putative secreted protein	LOST only by XYL		XCV0026	218	-	COG3595S		XALc_0391	Smal_0302
putative peptidase precursor	LOST only by XALB		XCV0027	598	-	COG2234R	XF2706		Smal_0301
putative secreted protein	LOST by XYL and XALB		XCV0028	147	-	-			Smal_3763
cellulase precursor	LOST only by XALB		XCV0029	377	egl1	COG2730G	XF2708			XCV0033	XCV0031
Zinc-containing alcohol dehydrogenase superfamily protein	CONSERVED in XALB and XYL		XCV0034	352	-	COG1064R	XF1136	XALc_0389	Smal_3396	XF1734	XF1746	XF2389
glutamate synthase subunit beta	CONSERVED in XALB and XYL		XCV0036	493	gltD	COG0493ER	XF2709	XALc_3111	Smal_0063
glutamate synthase subunit alpha	CONSERVED in XALB and XYL		XCV0037	1490	gltB	COG0067E, COG0069E, COG0070E	XF2710	XALc_3110	Smal_0064
putative secreted protein	LOST only by XYL		XCV0038	126	-	-		XALc_3109	Smal_0065
putative DNA topoisomerase I	LOST by XYL and XALB		XCV0039	425	-	COG3569L			Smal_0066
putative secreted protein	LOST by XYL and XALB		XCV0040	114	-	-			Smal_0067
putative penicillinase repressor family protein	LOST by XYL and XALB	LOST by XYL, XALB and XOO	XCV0045	128	-	COG3682K			Smal_0076
ROK family transcriptional regulator	LOST only by XYL		XCV0051	430	-	COG1940KG		XALc_0554	Smal_1485
hypothetical protein XCV0054	LOST by XYL and XALB		XCV0054	487	-	COG3359L			Smal_0079
putative helicase	LOST only by XYL		XCV0055	831	-	COG1205R		XALc_3107	Smal_0080
hemolysin-III family membrane protein	LOST only by XYL		XCV0056	220	-	COG1272R		XALc_3106
short chain oxidoreductase precursor	LOST by XYL and XALB	LOST by XYL, XALB and XOO	XCV0059	299	-	COG1028IQR			Smal_1705
short chain dehydrogenase	LOST by XYL and XALB	LOST by XYL, XALB, XCC and XOO	XCV0060	245	-	COG1028IQR			Smal_1707	Smal_2168
putative NUDIX hydrolase family protein	LOST by XYL and XALB		XCV0077	150	-	COG1051F			Smlt1667
hypothetical protein XCV0079	LOST by XYL and XALB		XCV0079	132	-	COG5622N			Smal_2176
putative thioredoxin	LOST by XYL and XALB		XCV0080	109	-	COG0526OC			Smal_2175
metabolite:H+ symporter family protein	LOST only by XYL		XCV0081	496	proP	COG0477GEPR		XALc_2982	Smal_2178	XCV3602
hypothetical protein XCV0082	LOST by XYL and XALB	LOST by XYL, XALB and XOO	XCV0082	157	-	-			Smal_1685
hypothetical protein XCV0083	LOST only by XYL		XCV0083	272	-	-		XALc_3102.7	Smal_2425
hypothetical protein XCV0084	LOST only by XYL		XCV0084	216	-	COG0500QR		XALc_3102.3	Smal_0092
hypothetical protein XCV0085	LOST by XYL and XALB	LOST by XYL, XALB and XOO	XCV0085	593	-	-			Smal_0083
hypothetical protein XCV0086	LOST by XYL and XALB	LOST by XYL, XALB and XOO	XCV0086	806	-	-			Smal_0084
hypothetical protein XCV0087	LOST by XYL and XALB	LOST by XYL, XALB and XOO	XCV0087	399	-	-			Smal_0085
hypothetical protein XCV0088	LOST by XYL and XALB	LOST by XYL, XALB and XOO	XCV0088	299	-	COG1721R			Smal_0086
MoxR-like ATPase	LOST by XYL and XALB	LOST by XYL, XALB and XOO	XCV0089	330	-	COG0714R			Smal_0087
hypothetical protein XCV0090	LOST by XYL and XALB	LOST by XYL, XALB and XOO	XCV0090	272	-	-			Smal_0088
putative modulator of DNA gyrase	LOST by XYL and XALB	LOST by XYL, XALB and XOO	XCV0091	444	-	COG0312R			Smal_0089
putative modulator of DNA gyrase	LOST by XYL and XALB	LOST by XYL, XALB and XOO	XCV0092	544	-	COG0312R			Smal_0090	Smal_0091	XCV0092	XCV0093
putative secreted protein	LOST by XYL and XALB	LOST by XYL, XALB, XCC and XOO	XCV0097	163	-	-			Smal_1487
fructose-1,6-bisphosphatase	LOST by XYL and XALB		XCV0098	351	cbbFC	COG0158G			Smal_0020
aromatic amino acid aminotransferase	CONSERVED in XALB and XYL		XCV0101	400	-	COG1448E	XF0036	XALc_0018	Smal_0021
TonB-dependent outer membrane receptor	LOST by XYL and XALB		XCV0102	712	-	COG1629P			Smal_0022
hypothetical protein XCV0108	LOST by XYL and XALB	LOST by XYL, XALB and XOO	XCV0108	132	-	-			Smal_0024
hypothetical protein XCV0109	LOST by XYL and XALB	LOST by XYL, XALB and XOO	XCV0109	319	-	COG1273S			Smal_0025
L-lactate dehydrogenase	LOST only by XYL		XCV0110	388	lldD	COG1304C		XALc_0019	Smal_2360
putative lignostilbene-alpha,beta-dioxygenase	LOST by XYL and XALB	LOST by XYL, XALB, XCC and XOO	XCV0111	504	-	COG3670Q			Smlt4227
hypothetical protein XCV0112	LOST by XYL and XALB	LOST by XYL, XALB, XCC and XOO	XCV0112	226	-	COG4704S			Smlt4226
putative protein-S isoprenylcysteine O-methyltransferase	LOST only by XYL		XCV0113	215	-	COG2020O		XALc_0020
two-component system sensor protein	LOST by XYL and XALB	LOST by XYL, XALB and XOO	XCV0114	409	-	COG4585T			Smlt4225
two-component system regulatory protein	LOST by XYL and XALB	LOST by XYL, XALB and XOO	XCV0115	210	-	COG2197TK			Smlt4224
trans-2-enoyl-CoA reductase	CONSERVED in XALB and XYL		XCV0120	402	-	COG3007S	XF1835	XALc_0021	Smal_1619
2-keto-3-deoxygluconate kinase	LOST only by XYL		XCV0122	340	kdgK	COG0524G		XALc_0022	Smal_2071
hypothetical protein XCV0131	LOST only by XYL		XCV0131	129	-	-		XALc_2279		XALc_2276	XALc_2286	XALc_2289
hypothetical protein XCV0133	LOST by XYL and XALB	LOST by XYL, XALB, XCC and XOO	XCV0133	136	-	-			Smal_3775
glycogen branching enzyme	LOST only by XYL		XCV0141	732	glgB1	COG0296G		XALc_2649		XCV0452
putative esterase/lipase precursor	LOST only by XYL		XCV0145	358	-	COG0657I		XALc_0050	Smal_2906	XCV3292
LacI family transcription regulator	LOST by XYL and XALB		XCV0151	352	-	COG1609K			Smal_0031
phenylalanine 4-monooxygenase	LOST only by XYL		XCV0157	296	phhA	COG3186E		XALc_0054	Smal_0032
AsnC family transcriptional regulator	LOST only by XYL		XCV0158	160	-	COG1522K		XALc_0055	Smal_0033
TonB-dependent outer membrane receptor	LOST by XYL and XALB		XCV0159	732	-	COG4773P			Smal_1082
putative hydrolase precursor	CONSERVED in XALB and XYL		XCV0160	347	-	COG1752R	XF0066	XALc_3142	Smal_0035
putative amidase/aminoacylase/peptidase family protein	LOST only by XYL		XCV0161	457	-	COG1473R		XALc_3143
hypothetical protein XCV0162	LOST only by XYL		XCV0162	335	-	COG2013S		XALc_3144	Smal_0036
ABC transporter ATP-binding protein	LOST only by XYL		XCV0163	281	-	COG1119P		XALc_3166	Smal_0041
fatty acid desaturase	LOST by XYL and XALB		XCV0164	401	-	COG1398I			Smal_0042
putative secreted protein	LOST only by XYL		XCV0165	131	-	-		XALc_3165	Smal_0043
ABC transporter ATP-binding protein	LOST only by XYL		XCV0166	245	-	COG1125E		XALc_0693
ABC transporter permease and substrate-binding protein	LOST only by XYL		XCV0167	490	-	COG1174E, COG1732M		XALc_0692
putative secreted protein	LOST only by XYL		XCV0168	393	-	COG0520E		XALc_0691
hypothetical protein XCV0169	LOST only by XYL		XCV0169	455	-	COG1262S		XALc_0690	Smal_3999
hypothetical protein XCV0170	LOST only by XYL		XCV0170	369	-	COG4301S		XALc_0689	Smal_3998
indolepyruvate ferredoxin oxidoreductase	LOST only by XYL		XCV0172	1235	-	COG1014C, COG4231C		XALc_3102	Smal_0095
putative secreted protein	LOST only by XYL		XCV0173	223	-	COG0457R		XALc_3101.7	Smal_0096
hypothetical protein XCV0174	LOST only by XYL		XCV0174	305	-	COG0679R		XALc_3101.5
ParA family partition protein	CONSERVED in XALB and XYL		XCV0175	210	-	COG1192D	XF1084	XALc_3101.3	Smal_0098
putative phosphoglycerate mutase family protein	CONSERVED in XALB and XYL		XCV0176	158	-	COG2062T	XF1085	XALc_3101.2	Smal_0099
hypothetical protein XCV0177	CONSERVED in XALB and XYL		XCV0177	171	-	COG2353S	XF1086	XALc_3101.1	Smal_0100
phospholipase precursor	CONSERVED in XALB and XYL		XCV0178	672	-	COG1502I	XF1087	XALc_3100	Smal_0101
hypothetical protein XCV0179	LOST only by XYL		XCV0179	142	-	COG2050Q		XALc_3099	Smal_0102
putative 1-acyl-sn-glycerol-3-phosphate acyltransferase	LOST only by XYL		XCV0180	299	-	COG0204I		XALc_3098	Smal_0103
alpha/beta family hydrolase	LOST only by XYL		XCV0181	329	-	COG0429R		XALc_3097	Smal_0104
hypothetical protein XCV0183	CONSERVED in XALB and XYL		XCV0183	690	-	COG0457R	XF2169	XALc_3096	Smal_0105
putative phosphatidylethanolamine-binding protein	CONSERVED in XALB and XYL		XCV0184	203	-	COG1881R	XF2170	XALc_3095	Smal_0106
putative secreted protein	LOST by XYL and XALB		XCV0186	271	-	COG3187O			Smal_0107
undecaprenyl pyrophosphate phosphatase	CONSERVED in XALB and XYL		XCV0187	265	uppP	COG1968V	XF1841	XALc_3094	Smal_0108
glutamine synthetase, type I	CONSERVED in XALB and XYL		XCV0188	469	glnA	COG0174E	XF1842	XALc_3093	Smal_0109
nitrogen regulatory protein P-II	CONSERVED in XALB and XYL		XCV0189	112	glnB	COG0347E	XF1843	XALc_3092	Smal_0110
ammonium transporter	CONSERVED in XALB and XYL		XCV0190	480	amtB	COG0004P	XF1844	XALc_3091	Smal_0111
two-component system sensor protein	CONSERVED in XALB and XYL		XCV0191	351	ntrB	COG3852T	XF1849	XALc_3090	Smal_0122
two-component system regulatory protein	CONSERVED in XALB and XYL		XCV0192	475	ntrC	COG2204T	XF1848	XALc_3089	Smal_0123
superoxide dismutase	LOST by XYL and XALB		XCV0194	215	sodC2	COG2032P			Smal_0125	Smlt0161
hypothetical protein XCV0197	CONSERVED in XALB and XYL		XCV0197	300	-	-	XF1620	XALc_3087	Smal_0127	Smlt0163
acetyl-CoA acetyltransferase	LOST only by XYL		XCV0198	431	-	COG0183I		XALc_3086	Smal_0128
putative porphyrin biosynthesis protein	CONSERVED in XALB and XYL		XCV0199	421	-	COG3071H	XF1797	XALc_3085	Smal_0129
putative uroporphyrin-III C-methyltransferase	CONSERVED in XALB and XYL		XCV0200	325	-	-	XF1798	XALc_3084	Smal_0130
uroporphyrinogen-III synthase	CONSERVED in XALB and XYL		XCV0201	259	hemD	COG1587H	XF1799	XALc_3083	Smal_0131
hypothetical protein XCV0203	LOST only by XYL		XCV0203	180	-	COG0454KR		XALc_3082	Smal_0132
putative secreted protein	LOST only by XYL		XCV0204	140	-	-		XALc_3081	Smal_0133
putative rhodanese-like membrane protein	CONSERVED in XALB and XYL		XCV0205	144	-	COG0607P	XF1800	XALc_3080	Smal_0134
preprotein translocase subunit SecB	CONSERVED in XALB and XYL		XCV0206	170	secB	COG1952U	XF1801	XALc_3079	Smal_0135
NAD(P)H-dependent glycerol-3-phosphate dehydrogenase	CONSERVED in XALB and XYL		XCV0207	341	gpsA	COG0240C	XF1802	XALc_3078	Smal_0136
putative secreted protein	CONSERVED in XALB and XYL		XCV0208	198	-	-	XF1803	XALc_3077	Smal_0271
two-component system sensor histidine kinase	LOST only by XYL		XCV0231	480	-	COG0642T		XALc_2599
sigma 54-dependent response regulator	LOST only by XYL		XCV0232	447	-	COG2204T		XALc_2598
TrmH family tRNA methyltransferase	CONSERVED in XALB and XYL		XCV0236	158	-	COG0219J	XF1972	XALc_3076	Smal_0163
putative secreted protein	CONSERVED in XALB and XYL		XCV0238	106	-	-	XF1971	XALc_3074	Smal_0166
3-oxoacyl-(acyl carrier protein) synthase III	CONSERVED in XALB and XYL		XCV0239	338	fabH	COG0332I	XF1970	XALc_3073	Smal_0167
alpha/beta family hydrolase	CONSERVED in XALB and XYL		XCV0241	300	-	COG0596R	XF1965	XALc_3072	Smal_0168
putative ferredoxin	CONSERVED in XALB and XYL		XCV0242	127	-	COG0727R	XF1964	XALc_3070	Smal_0169
peptide synthase	CONSERVED in XALB and XYL		XCV0243	553	-	COG0318IQ	XF2276	XALc_3069	Smal_0170
NAD(P)H steroid dehydrogenase	CONSERVED in XALB and XYL		XCV0244	336	cdh1	COG0451MG	XF1825	XALc_3068	Smal_0171
hypothetical protein XCV0245	LOST by XYL and XALB		XCV0245	52	-	-			Smal_0172
D-alanyl-alanine synthetase A	LOST by XYL and XALB		XCV0246	367	ddl	COG1181M			Smal_0173
hypothetical protein XCV0247	CONSERVED in XALB and XYL		XCV0247	214	-	COG3165S	XF1832	XALc_3067	Smal_0174
putative ubiquinone biosynthesis protein UbiB	CONSERVED in XALB and XYL		XCV0248	557	ubiB	COG0661R	XF1833	XALc_3066	Smal_0175
pseudouridylate synthase	LOST only by XYL		XCV0250	238	truC	COG0564J		XALc_3065	Smal_0177
hypothetical protein XCV0251	CONSERVED in XALB and XYL		XCV0251	246	-	COG3184S	XF0196	XALc_3064	Smal_0178
hypothetical protein XCV0252	LOST only by XYL		XCV0252	103	-	COG1186J		XALc_3063	Smal_0179
putative acyltransferase	CONSERVED in XALB and XYL		XCV0253	209	-	COG0204I	XF0197	XALc_3062	Smal_0180
asparaginase precursor	LOST by XYL and XALB	LOST by XYL, XALB and XOO	XCV0254	338	-	COG1446E			Smal_0741
peptidyl-dipeptidase	CONSERVED in XALB and XYL		XCV0255	697	dcp2	COG0339E	XF1944	XALc_3061	Smal_0181	XCV1513
hypothetical protein XCV0257	LOST only by XALB		XCV0257	345	-	COG2220R	XF1739		Smal_1708
TetR family transcriptional regulator	LOST by XYL and XALB	LOST by XYL, XALB and XOO	XCV0258	210	-	COG1309K			Smal_1709
putative glyoxalase I	LOST by XYL and XALB	LOST by XYL, XALB and XOO	XCV0259	115	-	COG3324R			Smal_0146
AraC family transcriptional regulator	LOST by XYL and XALB	LOST by XYL, XALB and XOO	XCV0260	242	-	COG2207K			Smal_0145
LysR family transcriptional regulator	LOST by XYL and XALB	LOST by XYL, XALB and XOO	XCV0263	318	-	COG0583K			Smal_0187
malate synthase	LOST by XYL and XALB	LOST by XYL, XALB and XOO	XCV0264	544	-	COG2225C			Smal_0188
isocitrate lyase	LOST by XYL and XALB	LOST by XYL, XALB and XOO	XCV0265	431	aceA	COG2224C			Smal_0189
putative cyclic nucleotide-binding protein	LOST only by XYL		XCV0266	352	-	COG2199T		XALc_3047	Smal_0190
hypothetical protein XCV0267	LOST by XYL and XALB	LOST by XYL, XALB and XOO	XCV0267	837	-	COG0457R, COG2114T			Smal_0191
hypothetical protein XCV0269	LOST by XYL and XALB	LOST by XYL, XALB and XOO	XCV0269	386	-	COG0778C			Smal_0193
biotin carboxylase	LOST only by XYL		XCV0271	675	accC	COG4770I		XALc_0149	Smal_0196
acetyl-CoA carboxylase beta chain	LOST only by XYL		XCV0272	536	accD	COG4799I		XALc_0150	Smal_0197
acyl-CoA dehydrogenase	LOST only by XYL		XCV0273	387	acdA	COG1960I		XALc_0151	Smal_0198
TetR family transcriptional regulator	LOST by XYL and XALB		XCV0274	206	-	COG1309K			Smal_0199
hypothetical protein XCV0278	LOST by XYL and XALB		XCV0278	539	-	COG3182S			Smal_1324
hypothetical protein XCV0279	LOST by XYL and XALB	LOST by XYL, XALB and XOO	XCV0279	103	-	-			Smal_1325
putative cytochrome c	LOST only by XYL		XCV0281	172	-	COG3245C		XALc_0152	Smal_0200
putative extracellular nuclease	LOST by XYL and XALB		XCV0282	572	-	COG2374R			Smal_0201
hypothetical protein XCV0283	LOST only by XYL		XCV0283	125	-	-		XALc_0155	Smal_0398
hypothetical protein XCV0284	CONSERVED in XALB and XYL		XCV0284	441	-	COG0523R	XF1830	XALc_0156	Smal_0399
hypothetical protein XCV0286	LOST by XYL and XALB		XCV0286	291	-	-			Smal_0202
alpha/beta family hydrolase	CONSERVED in XALB and XYL		XCV0287	220	-	COG2945R	XF1829	XALc_0157	Smal_0203
putative ATPase	CONSERVED in XALB and XYL		XCV0288	364	-	COG1485R	XF1828	XALc_0158	Smal_0204
MarR family transcriptional regulator	LOST only by XYL		XCV0289	153	ohrR	COG1846K		XALc_0159
organic hydroperoxide resistance protein	CONSERVED in XALB and XYL		XCV0290	142	ohr	COG1764O	XF1827	XALc_0160	Smal_0224
putative secreted protein	LOST by XYL and XALB		XCV0292	267	-	-			Smal_0205
Zinc-containing alcohol dehydrogenase superfamily protein	LOST only by XYL		XCV0295	342	-	COG2130R		XALc_3020	Smal_2773
putative oxidoreductase	LOST only by XYL		XCV0296	323	-	COG0667C		XALc_3019	Smal_3891
putative methyltransferase	LOST only by XYL		XCV0297	284	-	COG4798R		XALc_3018	Smal_3890
pseudouridylate synthase	LOST only by XYL		XCV0298	190	rluE	COG1187J		XALc_3017	Smal_3888
hypothetical protein XCV0299	CONSERVED in XALB and XYL		XCV0299	143	-	-	XF1228	XALc_3013	Smal_3887
ATP-dependent helicase HrpB	CONSERVED in XALB and XYL		XCV0300	866	hrpB	COG1643L	XF1229	XALc_3012	Smal_3886
hypothetical protein XCV0302	LOST only by XYL		XCV0302	157	-	COG4807S		XALc_0440	Smal_0277
major facilitator superfamily protein	LOST by XYL and XALB	LOST by XYL, XALB and XOO	XCV0318	497	-	COG2252R			Smal_0570
TatD-related DNase	CONSERVED in XALB and XYL		XCV0322	288	-	COG0084L	XF1913	XALc_3011	Smal_3885
hypothetical protein XCV0323	LOST by XYL and XALB	LOST by XYL, XALB and XOO	XCV0323	241	-	COG0346E			Smal_3802
NAD-dependent deacetylase	LOST only by XYL		XCV0329	293	-	COG0846K		XALc_0165	Smal_0210
putative NADH flavin oxidoreductase	LOST only by XYL		XCV0330	372	-	COG1902C		XALc_0166	Smal_0211
putative dehydrogenase	LOST only by XYL		XCV0331	292	-	COG2084I		XALc_0167
formyltetrahydrofolate deformylase	LOST only by XALB		XCV0333	283	purU	COG0788F	XF1831		Smal_0213
two-component system response regulator	LOST by XYL and XALB	LOST by XYL, XALB and XCC	XCV0334	227	-	COG0745TK			Smal_3840
two-component system sensor protein	LOST by XYL and XALB	LOST by XYL, XALB and XCC	XCV0335	459	-	COG0642T			Smal_3839
membrane fusion protein	LOST only by XYL		XCV0336	407	-	COG0845M		XALc_0342	Smal_3838
RND superfamily protein	LOST only by XYL		XCV0337	1025	-	COG0841V		XALc_0343	Smal_3837	Smal_0921	Smal_1568	Smal_1794	Smal_2608	Smal_3467
outer membrane efflux protein	LOST only by XYL		XCV0338	483	oprN1	COG1538MU		XALc_0344	Smal_3836
putative conditioned medium factor (density-sensing factor)	LOST only by XYL		XCV0339	653	-	-		XALc_0168
putative 5,10-methylenetetrahydrofolate reductase	LOST by XYL and XALB		XCV0340	325	-	COG0542O, COG0685E			Smal_2038
hypothetical protein XCV0341	CONSERVED in XALB and XYL		XCV0341	221	-	COG1636S	XF2273	XALc_0080	Smal_0215
LysR family transcriptional regulator	LOST by XYL and XALB		XCV0342	304	metR	COG0583K			Smal_2039
NADH-dependent FMN reductase	LOST by XYL and XALB		XCV0343	195	-	COG0431R			Smal_2040
hypothetical protein XCV0344	LOST by XYL and XALB		XCV0344	347	-	-			Smal_2041
5-methyltetrahydropteroyltriglutamate--homocysteine methyltransferase	LOST by XYL and XALB		XCV0345	342	metE	COG0620E			Smal_2042
2-keto-3-deoxygluconate permease	LOST only by XYL		XCV0346	318	kdgT	-		XALc_2048
hypothetical protein XCV0349	CONSERVED in XALB and XYL		XCV0349	292	-	COG0702MG	XF0241	XALc_3168
hypothetical protein XCV0350	LOST only by XALB		XCV0350	166	-	COG1733K	XF0240		Smal_2428
dihydroxy-acid dehydratase	CONSERVED in XALB and XYL		XCV0357	612	ilvD	COG0129EG	XF0099	XALc_2985	Smal_3851
putative transferase	CONSERVED in XALB and XYL		XCV0360	181	-	COG0663R	XF1984	XALc_0340	Smal_3842
aromatic acid:H+ symporter family protein	LOST only by XYL		XCV0362	436	-	COG0477GEPR		XALc_0341
MarR family transcriptional regulator	LOST only by XYL		XCV0364	176	-	COG1846K		XALc_3042
hypothetical protein XCV0365	LOST only by XYL		XCV0365	328	-	COG4313C		XALc_3041
3-alpha-hydroxysteroid dehydrogenase	LOST only by XALB		XCV0366	255	-	COG1028IQR	XF2269
putative aldehyde dehydrogenase	LOST only by XYL		XCV0367	493	-	COG1012C		XALc_3040	Smal_3490
transcriptional regulator PobR	LOST only by XYL		XCV0368	303	pobR	COG2207K		XALc_3039
4-hydroxybenzoate 3-monooxygenase	LOST only by XYL		XCV0369	394	pobA	COG0654HC		XALc_3038
putative secreted protein	LOST only by XYL		XCV0371	170	-	COG4922S		XALc_3037
glycerol kinase	CONSERVED in XALB and XYL		XCV0372	499	glpK	COG0554C	XF2268	XALc_0443	Smal_3525
glycerol uptake facilitator protein	CONSERVED in XALB and XYL		XCV0373	273	glpF	COG0580G	XF2267	XALc_0442	Smal_2984
glycerol-3-phosphate dehydrogenase	CONSERVED in XALB and XYL		XCV0374	504	glpD	COG0578C	XF2266	XALc_0441	Smal_3524
putative vanillate o-demethylase oxidoreductase	LOST only by XYL		XCV0376	327	-	COG1018C		XALc_3036
putative vanillate O-demethylase oxygenase subunit	LOST only by XYL		XCV0377	358	-	COG4638PR		XALc_3034
beta-ketoadipyl CoA thiolase	LOST only by XYL		XCV0380	402	pcaF	COG0183I		XALc_3031
protocatechuate 3,4-dioxygenase beta chain	LOST only by XYL		XCV0381	244	pcaH	COG3485Q		XALc_3030
protocatechuate 3,4-dioxygenase alpha chain	LOST only by XYL		XCV0382	187	pcaG	COG3485Q		XALc_3029
3-carboxy-cis,cis-muconate cycloisomerase	LOST only by XYL		XCV0383	460	pcaB	COG0015F		XALc_3028
putative 3-oxoadipate enol-lactonase	LOST only by XYL		XCV0384	260	-	COG0596R		XALc_3027	Smal_0387
4-carboxymuconolactone decarboxylase	LOST only by XYL		XCV0385	137	pcaC	COG0599S		XALc_3026	Smal_0161
IclR family transcriptional regulator	LOST only by XYL		XCV0387	302	pcaR	COG1414K		XALc_3021
hypothetical protein XCV0388	LOST only by XYL		XCV0388	286	-	COG1718TD		XALc_0345
esterase/lipase/thioesterase family protein	LOST only by XYL		XCV0389	322	-	COG0657I		XALc_0346
tRNA uridine 5-carboxymethylaminomethyl modification enzyme GidA	CONSERVED in XALB and XYL		XCV0391	634	gidA	COG0445D	XF2106	XALc_0347	Smal_3835
threonine ammonia-lyase	LOST by XYL and XALB		XCV0394	319	-	COG1171E			Smal_3833
hypothetical protein XCV0395	CONSERVED in XALB and XYL		XCV0395	183	-	COG1434S	XF2101	XALc_0349	Smal_3832
peptide-aspartate beta-dioxygenase	CONSERVED in XALB and XYL		XCV0397	301	aspH	COG3555O	XF2100	XALc_2107	Smal_3770
biotin biosynthesis protein BioC	CONSERVED in XALB and XYL		XCV0398	294	bioC	COG0500QR	XF2099	XALc_0350	Smal_3831
short chain dehydrogenase	LOST only by XYL		XCV0399	260	-	COG1028IQR		XALc_0351	Smal_3830
biotin biosynthesis protein BioH	CONSERVED in XALB and XYL		XCV0400	309	bioH	COG0596R	XF1356	XALc_0352	Smal_3829
8-amino-7-oxononanoate synthase	CONSERVED in XALB and XYL		XCV0402	401	bioF	COG0156H	XF1357	XALc_0353	Smal_3828
biotin synthase BioB	CONSERVED in XALB and XYL		XCV0403	344	bioB	COG0502H	XF0064	XALc_0354	Smal_3827
putative competence protein	CONSERVED in XALB and XYL		XCV0404	241	-	COG1040R	XF0063	XALc_0355	Smal_3823
4-hydroxybenzoate octaprenyltransferase	CONSERVED in XALB and XYL		XCV0405	301	ubiA	COG0382H	XF0068	XALc_0356	Smal_3808
small-conductance mechanosensitive channel	LOST only by XYL		XCV0445	807	mscK	COG3264M		XALc_2746	Smal_3758
phosphoglycerol transferase I	LOST by XYL and XALB	LOST by XYL, XALB and XOO	XCV0446	702	mdoB	COG1368M			Smal_3757
hypothetical protein XCV0448	LOST by XYL and XALB		XCV0448	633	-	COG0661R			Smal_3756
hypothetical protein XCV0449	LOST by XYL and XALB		XCV0449	313	-	COG2354S			Smal_3755
putative signal transduction protein	LOST only by XYL		XCV0450	609	-	COG2199T		XALc_2745	Smal_3754
glycogen synthase	LOST only by XYL		XCV0451	527	glgA	COG0297G		XALc_2591
alpha-amylase family protein	LOST only by XYL		XCV0453	585	-	COG0296G		XALc_2592
4-alpha-glucanotransferase	LOST only by XYL		XCV0454	649	malQ	COG1640G		XALc_2593
maltooligosyltrehalose synthase	LOST only by XYL		XCV0455	869	glgY	COG3280G		XALc_2594
glycogen debranching enzyme	LOST only by XYL		XCV0457	720	glgX1	COG1523G		XALc_2596		XCV3368
hypothetical protein XCV0458	LOST by XYL and XALB		XCV0458	210	-	COG0702MG			Smal_3753
short chain dehydrogenase	LOST by XYL and XALB	LOST by XYL, XALB and XOO	XCV0459	252	-	COG1028IQR			Smal_1727
VirK protein	CONSERVED in XALB and XYL		XCV0462	143	virK	-	XF1945	XALc_2002
membrane fusion protein	LOST only by XALB		XCV0465	382	-	COG0845M	XF2084		Smal_3340
RND superfamily protein	LOST only by XALB		XCV0466	1032	-	COG0841V	XF2083		Smal_3339
short chain dehydrogenase	LOST only by XALB		XCV0467	268	-	COG1028IQR	XF2082		Smal_1687
hypothetical protein XCV0468	LOST only by XYL		XCV0468	170	-	-		XALc_2743
branched-chain alpha-keto acid dehydrogenase subunit E2	LOST by XYL and XALB		XCV0473	502	-	COG0508C			Smal_3749
hypothetical protein XCV0474	LOST by XYL and XALB		XCV0474	127	-	COG5022Z			Smal_3748
putative pyruvate dehydrogenase E1 component	LOST by XYL and XALB		XCV0475	356	-	COG0022C			Smal_3747
putative pyruvate dehydrogenase E1 alpha subunit	LOST by XYL and XALB		XCV0476	362	-	COG1071C			Smal_3746
tryptophan 2,3-dioxygenase	LOST only by XYL		XCV0478	372	-	COG3483E		XALc_2742	Smal_3745
proton-dependent oligopeptide transporter family protein	CONSERVED in XALB and XYL		XCV0479	506	-	COG3104E	XF1891	XALc_2741	Smal_3744
putative thioredoxin	CONSERVED in XALB and XYL		XCV0480	196	-	COG0526OC	XF1489	XALc_2740	Smal_3743
MarR family transcriptional regulator	CONSERVED in XALB and XYL		XCV0481	162	-	COG1846K	XF1490	XALc_2739	Smal_3740
4-hydroxyphenylpyruvate dioxygenase	LOST only by XYL		XCV0482	356	-	COG3185ER		XALc_2738	Smal_3739
homogentisate 1,2-dioxygenase	LOST only by XYL		XCV0484	439	hmgA	COG3508Q		XALc_2737	Smal_3738
hypothetical protein XCV0485	LOST only by XYL		XCV0485	183	-	-		XALc_2736	Smal_3737
putative secreted protein	LOST by XYL and XALB	LOST by XYL, XALB and XOO	XCV0486	215	-	-			Smal_3736
putative monovalent cation/H+ antiporter subunit G	LOST only by XYL		XCV0487	139	phag	COG1320P		XALc_0266	Smal_3734
putative monovalent cation/H+ antiporter subunit F	LOST only by XYL		XCV0488	94	phaF	COG2212P		XALc_0267	Smal_3733
putative monovalent cation/H+ antiporter subunit E	LOST only by XYL		XCV0489	168	phaE	COG1863P		XALc_0268	Smal_3732
putative monovalent cation/H+ antiporter subunit D	LOST only by XYL		XCV0490	514	phaD	COG0651CP		XALc_0269	Smal_3731
putative monovalent cation/H+ antiporter subunit C	LOST only by XYL		XCV0491	124	phaC	COG1006P		XALc_0270	Smal_3730
putative monovalent cation/H+ antiporter subunit A	LOST only by XYL		XCV0492	942	phaA	COG1009CP, COG2111P		XALc_0271	Smal_3729
hypothetical protein XCV0493	LOST only by XYL		XCV0493	316	-	COG0451MG		XALc_0272	Smal_3097
hypothetical protein XCV0494	LOST only by XYL		XCV0494	161	-	COG4539S		XALc_0273	Smal_3728
hypothetical protein XCV0497	LOST by XYL and XALB	LOST by XYL, XALB, XCC and XOO	XCV0497	178	-	-			Smal_2438
hypothetical protein XCV0498	LOST by XYL and XALB	LOST by XYL, XALB and XOO	XCV0498	192	-	-			Smlt3422
phosphoribosylaminoimidazole-succinocarboxamide synthase	CONSERVED in XALB and XYL		XCV0500	308	hemH	COG0152F	XF0205	XALc_0274	Smal_3727
DnaJ-related chaperone	CONSERVED in XALB and XYL		XCV0501	135	-	COG2214O	XF0207	XALc_0275	Smal_3726
ribulose-phosphate 3-epimerase	CONSERVED in XALB and XYL		XCV0502	223	rpe	COG0036G	XF0208	XALc_0276	Smal_3725
putative N-acetyltransferase	LOST only by XYL		XCV0503	163	-	COG0454KR		XALc_0277	Smal_3724
lipid kinase	LOST by XYL and XALB		XCV0504	309	-	COG1597IR			Smal_3723
anthranilate synthase component I	CONSERVED in XALB and XYL		XCV0505	491	trpE	COG0147EH	XF0210	XALc_0279	Smal_3722
putative secreted protein	LOST by XYL and XALB	LOST by XYL, XALB and XOO	XCV0507	260	-	COG2968S			Smal_3721
anthranilate synthase component II	CONSERVED in XALB and XYL		XCV0514	192	trpG	COG0512EH	XF0211	XALc_0280	Smal_3720
hypothetical protein XCV0515	LOST only by XYL		XCV0515	224	-	COG1853R		XALc_0281	Smal_0832
anthranilate phosphoribosyltransferase	CONSERVED in XALB and XYL		XCV0516	345	trpD	COG0547E	XF0212	XALc_0282	Smal_3719
indole-3-glycerol-phosphate synthase	CONSERVED in XALB and XYL		XCV0517	265	trpC	COG0134E	XF0213	XALc_0283	Smal_3718
putative phosphatase	CONSERVED in XALB and XYL		XCV0518	238	-	COG0560E	XF0214	XALc_0284	Smal_3717
cAMP-regulatory protein	CONSERVED in XALB and XYL		XCV0519	230	clp	COG0664T	XF1540	XALc_0286	Smal_3715
S-adenosylmethionine decarboxylase	CONSERVED in XALB and XYL		XCV0520	264	speD	COG1586E	XF1539	XALc_0287	Smal_3714
small multidrug resistance family protein	LOST by XYL and XALB		XCV0521	104	sugE	COG2076P			Smal_3713
hypothetical protein XCV0522	CONSERVED in XALB and XYL		XCV0522	231	-	COG2941H	XF1538	XALc_0289	Smal_3712
50S ribosomal protein L13	CONSERVED in XALB and XYL		XCV0523	142	rplM	COG0102J	XF1537	XALc_0290	Smal_3711
30S ribosomal protein S9	CONSERVED in XALB and XYL		XCV0524	130	rpsI	COG0103J	XF1536	XALc_0291	Smal_3710
dinucleoside polyphosphate hydrolase	CONSERVED in XALB and XYL		XCV0525	205	nudH	COG0494LR	XF0393	XALc_0294	Smal_3709
bacterioferritin-associated ferredoxin	CONSERVED in XALB and XYL		XCV0526	69	-	COG2906P	XF0394	XALc_0295	Smal_3708
bacterioferritin	CONSERVED in XALB and XYL		XCV0527	156	bfr	COG2193P	XF0395	XALc_0296	Smal_3707
two-component system sensor protein	LOST only by XYL		XCV0528	769	-	COG0642T, COG0784T		XALc_0297	Smal_3706
putative two-component system regulatory protein	CONSERVED in XALB and XYL		XCV0529	532	-	COG0784T, COG2200T, COG3706T	XF0401	XALc_0298	Smal_3705
hypothetical protein XCV0531	LOST by XYL and XALB		XCV0531	208	-	-			Smal_3704
hypothetical protein XCV0532	CONSERVED in XALB and XYL		XCV0532	256	-	-	XF0403	XALc_0299	Smal_3703
hypothetical protein XCV0533	CONSERVED in XALB and XYL		XCV0533	149	-	COG1664M	XF0404	XALc_0300	Smal_3702
iron-sulfur cluster insertion protein ErpA	CONSERVED in XALB and XYL		XCV0534	128	-	COG0316S	XF0405	XALc_0301	Smal_3701
putative secreted lipase	CONSERVED in XALB and XYL		XCV0536	420	-	COG1073R	XF0358	XALc_3133		XF0357
NUDIX hydrolase family protein	LOST only by XYL		XCV0537	308	-	COG2816L		XALc_0302	Smal_3700
hypothetical protein XCV0538	CONSERVED in XALB and XYL		XCV0538	296	-	COG1270H, COG3725V	XF1979	XALc_0303	Smal_3699
hypothetical protein XCV0539	LOST by XYL and XALB		XCV0539	120	-	-			Smal_3698
putative fatty acid permease / acyltransferase fusion protein	LOST only by XYL		XCV0541	640	-	COG0204I, COG0477GEPR		XALc_0304	Smal_3695
LysR family transcriptional regulator	LOST only by XYL		XCV0542	333	-	COG0583K		XALc_0939	Smal_0276
major facilitator superfamily protein	LOST by XYL and XALB		XCV0543	396	-	COG0477GEPR			Smal_0275
putative efflux transporter family protein	CONSERVED in XALB and XYL		XCV0544	737	-	COG1289S	XF1978	XALc_0305	Smal_3693
phosphoribosylamine--glycine ligase	CONSERVED in XALB and XYL		XCV0545	431	purD	COG0151F	XF1976	XALc_0306	Smal_3665
putative secreted protein	LOST by XYL and XALB	LOST by XYL, XALB, XCC and XOO	XCV0546	281	-	-			Smal_3663
bifunctional phosphoribosylaminoimidazolecarboxamide formyltransferase/IMP cyclohydrolase	CONSERVED in XALB and XYL		XCV0547	527	purH	COG0138F	XF1975	XALc_0307	Smal_3662
CDP-diacylglycerol--glycerol-3-phosphate 3-phosphatidyltransferase	LOST by XYL and XALB		XCV0548	205	pgsA	COG0558I			Smal_3660
putative esterase/lipase/thioesterase family protein	LOST by XYL and XALB		XCV0549	586	-	COG0500QR, COG2267I			Smal_3659
putative membrane-associated phosphatase	LOST by XYL and XALB		XCV0550	445	-	COG0671I, COG2453T			Smal_3658
putative acyltransferase	LOST by XYL and XALB	LOST by XYL, XALB and XOO	XCV0554	210	-	COG0204I			Smal_3656
putative phosphatidate cytidiltransferase	LOST by XYL and XALB	LOST by XYL, XALB and XOO	XCV0555	324	-	COG4589R			Smal_3655
DNA-binding protein Fis	CONSERVED in XALB and XYL		XCV0556	90	fis	COG2901KL	XF1998	XALc_0309	Smal_3654
XRE family transcriptional regulator	CONSERVED in XALB and XYL		XCV0558	125	-	COG1396K	XF1996	XALc_2005
ribosomal protein L11 methyltransferase	CONSERVED in XALB and XYL		XCV0560	306	prmA	COG2264J	XF2201	XALc_0311	Smal_3652
putative secreted protein	LOST by XYL and XALB		XCV0561	309	-	-			Smal_3651
putative secreted protein	LOST by XYL and XALB		XCV0562	121	-	-			Smal_3650
acetyl-CoA carboxylase biotin carboxylase subunit	CONSERVED in XALB and XYL		XCV0563	455	accC	COG0439I	XF0049	XALc_0312	Smal_3649
acetyl-CoA carboxylase biotin carboxyl carrier protein subunit	CONSERVED in XALB and XYL		XCV0565	162	accB	COG0511I	XF0048	XALc_0313	Smal_3648
3-dehydroquinate dehydratase	CONSERVED in XALB and XYL		XCV0566	148	aroQ	COG0757E	XF0047	XALc_0314	Smal_3646
putative C-type cytochrome biogenesis protein	CONSERVED in XALB and XYL		XCV0567	772	-	COG4232OC	XF0620	XALc_0316	Smal_3630
periplasmic divalent cation tolerance protein	CONSERVED in XALB and XYL		XCV0568	110	cutA	COG1324P	XF0619	XALc_0317	Smal_3629
putative extracellular ribonuclease	LOST by XYL and XALB	LOST by XYL, XALB and XOO	XCV0569	596	-	COG2356L			Smal_3628
co-chaperonin GroES	CONSERVED in XALB and XYL		XCV0570	95	groES	COG0234O	XF0616	XALc_0318	Smal_3627
chaperonin GroEL	CONSERVED in XALB and XYL		XCV0571	546	groEL	COG0459O	XF0615	XALc_0319	Smal_3626
TonB-dependent outer membrane receptor	LOST only by XYL		XCV0573	963	-	COG1629P		XALc_0320	Smal_1769	XCV4468
phospho-2-dehydro-3-deoxyheptonate aldolase	CONSERVED in XALB and XYL		XCV0574	357	aroG	COG0722E	XF0026	XALc_0321	Smal_3614
hypothetical protein XCV0575	LOST by XYL and XALB	LOST by XYL, XALB and XOO	XCV0575	727	-	-			Smal_1963
glutamate-ammonia-ligase adenylyltransferase	LOST only by XYL		XCV0579	955	glnE	COG1391OT		XALc_0325	Smal_0351
hypothetical protein XCV0580	LOST by XYL and XALB		XCV0580	125	-	COG1738S			Smal_0352
secreted protease	LOST only by XYL		XCV0583	624	-	COG4934O		XALc_0328		XALc_0327
hypothetical protein XCV0584	LOST by XYL and XALB		XCV0584	169	-	-			Smal_0353
hypothetical protein XCV0585	LOST only by XALB		XCV0585	289	-	COG4727S	XF1837		Smal_0355
hypothetical protein XCV0586	CONSERVED in XALB and XYL		XCV0586	315	-	COG3660M	XF1838	XALc_0329	Smal_0357
hypothetical protein XCV0587	LOST only by XYL		XCV0587	196	-	COG0778C		XALc_0330	Smal_0358
iron chelator utilization protein	LOST by XYL and XALB	LOST by XYL, XALB and XOO	XCV0592	261	mxcB	COG2375P			Smal_0363
PadR-like family transcriptional regulator	LOST by XYL and XALB	LOST by XYL, XALB and XOO	XCV0593	178	-	COG1695K			Smal_0364
malonate decarboxylase alpha subunit	LOST by XYL and XALB	LOST by XYL, XALB and XOO	XCV0594	548	mdcA	COG4670I			Smal_1081
malonate decarboxylase subunit delta	LOST by XYL and XALB	LOST by XYL, XALB and XOO	XCV0595	105	mdcC	-			Smal_1080
malonate decarboxylase subunit beta	LOST by XYL and XALB	LOST by XYL, XALB and XOO	XCV0596	305	mdcD	COG0777I			Smal_1079
malonate decarboxylase gamma subunit	LOST by XYL and XALB	LOST by XYL, XALB and XOO	XCV0597	234	mdcE	-			Smal_1078
phosphoribosyl-dephospho-CoA transferase	LOST by XYL and XALB	LOST by XYL, XALB and XOO	XCV0598	213	mdcG	-			Smal_1077
triphosphoribosyl-dephospho-CoA synthase	LOST by XYL and XALB	LOST by XYL, XALB and XOO	XCV0599	289	mdcB	COG1767H			Smal_1076
acyl-carrier-protein S-malonyltransferase	LOST by XYL and XALB	LOST by XYL, XALB and XOO	XCV0600	306	mdcH	COG0331I			Smal_1075
dicarboxylate carrier protein	LOST by XYL and XALB	LOST by XYL, XALB and XOO	XCV0601	451	matC	COG0471P, COG1055P			Smal_1074
transcriptional repressor MdcY	LOST by XYL and XALB	LOST by XYL, XALB and XOO	XCV0602	250	mdcY	COG1802K			Smal_1073
anti-sigma factor antagonist	LOST only by XYL		XCV0604	139	-	COG1366T		XALc_0334
putative secreted protein	LOST only by XYL		XCV0605	143	-	COG2172T		XALc_0335
putative regulatory protein	LOST only by XYL		XCV0606	702	-	COG0840NT, COG2208TK		XALc_0336
putative secreted protein	LOST by XYL and XALB		XCV0607	222	-	-			Smal_2434
putative lipase	LOST by XYL and XALB		XCV0608	440	-	COG5153UI			Smal_2435
pyruvate dehydrogenase subunit E1	CONSERVED in XALB and XYL		XCV0611	895	aceE	COG2609C	XF0669	XALc_0337	Smal_0365	Smal_1488
hypothetical protein XCV0615	LOST by XYL and XALB	LOST by XYL, XALB, XCC and XOO	XCV0615	232	-	COG1943L			Smal_0996
putative oxidoreductase	LOST only by XYL		XCV0635	521	-	COG1028IQR		XALc_2989
hypothetical protein XCV0641	LOST by XYL and XALB	LOST by XYL, XALB and XOO	XCV0641	270	-	-			Smal_3805
hypothetical protein XCV0651	CONSERVED in XALB and XYL		XCV0651	304	-	COG2521R	XF0811	XALc_2977	Smal_0392
drug/metabolite transporter superfamily protein	LOST only by XYL		XCV0652	291	-	COG0697GER		XALc_2976
putative carboxycyclohexadienyl dehydratase	LOST only by XYL		XCV0653	266	pheC	COG0834ET		XALc_2973
D-alanine/D-serine/glycine permease	LOST only by XYL		XCV0656	458	cycA	COG1113E		XALc_2975	Smal_0405	Smlt0526
magnesium/cobalt transporter CorA	LOST only by XYL		XCV0658	319	corA	COG0598P		XALc_2974
trehalase	LOST only by XYL		XCV0660	557	treA	COG1626G		XALc_2972
hypothetical protein XCV0661	LOST by XYL and XALB		XCV0661	256	-	COG1801S			Smlt2534
putative DNA-formamidopyrimidine glycosylase	LOST by XYL and XALB	LOST by XYL, XALB and XOO	XCV0662	275	-	COG0266L			Smlt2533
hypothetical protein XCV0665	LOST only by XYL		XCV0665	375	-	COG2203T		XALc_2971
putative zinc metalloprotease precursor	CONSERVED in XALB and XYL		XCV0666	959	-	COG0612R	XF0816	XALc_2970	Smal_0165	Smlt0203
putative sensor protein	LOST only by XYL		XCV0667	858	-	COG2199T, COG2202T, COG2203T		XALc_1693	Smal_2409
extracellular endoglucanase precursor	CONSERVED in XALB and XYL		XCV0670	476	engXCA	COG2730G	XF0818	XALc_2969		XALc_2967
putative aminopeptidase precursor	LOST only by XALB		XCV0673	549	-	COG2234R	XF0820		Smal_0419
glucosyltransferase MdoH	CONSERVED in XALB and XYL		XCV0675	645	opgH	COG2943M	XF1623	XALc_2589	Smal_3534
carboxylesterase	CONSERVED in XALB and XYL		XCV0676	222	-	COG0400R	XF1624	XALc_2588	Smal_3533
two-component system sensor protein	LOST only by XALB		XCV0677	349	-	COG2972T	XF1625		Smal_3532
two-component system regulatory protein	CONSERVED in XALB and XYL		XCV0678	245	algR	COG3279KT	XF1626	XALc_2587	Smal_3531
porphobilinogen deaminase	CONSERVED in XALB and XYL		XCV0679	304	hemC	COG0181H	XF1627	XALc_2586	Smal_3530
putative salt-induced outer membrane protein	CONSERVED in XALB and XYL		XCV0680	266	-	COG3137M	XF1628	XALc_2585	Smal_3529
putative DNA binding protein	CONSERVED in XALB and XYL		XCV0681	380	-	COG2378K	XF1630	XALc_2584	Smal_3527
putative lipocalin precursor	LOST only by XYL		XCV0683	189	blc1	COG3040M		XALc_2582	Smal_3483
putative transmembrane protein	LOST only by XYL		XCV0684	103	-	-		XALc_2581	Smal_3482
putative prolyl oligopeptidase precursor	LOST only by XYL		XCV0685	697	-	COG1505E		XALc_2580	Smal_3481
hypothetical protein XCV0686	LOST only by XYL		XCV0686	394	aspC	COG0436E		XALc_2579	Smal_3480
protease II	CONSERVED in XALB and XYL		XCV0687	690	ptrB	COG1770E	XF1479	XALc_2578	Smal_3479
hypothetical protein XCV0688	LOST by XYL and XALB		XCV0688	132	-	COG2832S			Smal_3478
diaminopimelate epimerase	CONSERVED in XALB and XYL		XCV0689	284	dapF	COG0253E	XF1481	XALc_2577	Smal_3476
hypothetical protein XCV0690	CONSERVED in XALB and XYL		XCV0690	223	-	COG3159S	XF1482	XALc_2576	Smal_3475
site-specific tyrosine recombinase XerC	CONSERVED in XALB and XYL		XCV0691	305	xerC	COG4973L	XF1483	XALc_2575	Smal_3474
ATP-dependent protease peptidase subunit	CONSERVED in XALB and XYL		XCV0692	183	hslV	COG5405O	XF1484	XALc_2574	Smal_3472
ATP-dependent protease ATP-binding subunit	CONSERVED in XALB and XYL		XCV0693	455	hslU	COG1220O	XF1485	XALc_2573	Smal_3471
putative cytosine deaminase	LOST by XYL and XALB		XCV0694	151	-	COG0590FJ			Smal_3461
membrane fusion protein	LOST by XYL and XALB		XCV0696	362	-	COG1566V			Smal_1211
ubiquinone/menaquinone biosynthesis methyltransferase	CONSERVED in XALB and XYL		XCV0698	269	ubiE	COG2226H	XF1487	XALc_2571	Smal_3460
aminopeptidase N precursor	CONSERVED in XALB and XYL		XCV0700	648	pepN	COG0308E	XF1488	XALc_2568	Smal_3459
hypothetical protein XCV0701	LOST only by XYL		XCV0701	274	-	-		XALc_2565	Smal_3458
hypothetical protein XCV0702	LOST only by XYL		XCV0702	195	-	COG0546R		XALc_2564	Smal_3457
putative carbohydrate kinase	LOST only by XYL		XCV0716	350	-	COG0524G		XALc_0804	Smal_3455
rod shape-determining protein	CONSERVED in XALB and XYL		XCV0717	348	mreB	COG1077D	XF1309	XALc_0805	Smal_3454
rod shape-determining protein	CONSERVED in XALB and XYL		XCV0718	400	mreC	COG1792M	XF1310	XALc_0806	Smal_3453
rod shape-determining protein	CONSERVED in XALB and XYL		XCV0719	161	mreD	COG2891M	XF1311	XALc_0807	Smal_3452
penicillin-binding protein 2	CONSERVED in XALB and XYL		XCV0720	686	mrdA	COG0768M	XF1312	XALc_0808	Smal_3451
rod shape-determining protein	CONSERVED in XALB and XYL		XCV0721	372	mrdB	COG0772D	XF1313	XALc_0809	Smal_3450
polygalacturonase precursor	LOST only by XYL		XCV0722	465	pgl	COG5434M		XALc_0811
membrane-bound lytic transglycosylase	CONSERVED in XALB and XYL		XCV0723	382	mltB	COG2951M	XF2184	XALc_0812	Smal_3448
rare lipoprotein A	CONSERVED in XALB and XYL		XCV0724	470	rlpA	COG0797M	XF2185	XALc_0813	Smal_3447
D-alanyl-D-alanine carboxypeptidase precursor	CONSERVED in XALB and XYL		XCV0725	401	dacC	COG1686M	XF2230	XALc_0814	Smal_3446
putative secreted protein	LOST by XYL and XALB	LOST by XYL, XALB and XOO	XCV0726	353	-	COG3528S			Smal_3445
hypothetical protein XCV0727	CONSERVED in XALB and XYL		XCV0727	165	-	COG2921S	XF1271	XALc_0815	Smal_3444
lipoyltransferase	CONSERVED in XALB and XYL		XCV0728	232	lipB	COG0321H	XF1270	XALc_0816	Smal_3443
lipoyl synthase	CONSERVED in XALB and XYL		XCV0729	337	lipA	COG0320H	XF1269	XALc_0817	Smal_3442
tail-specific protease precursor	CONSERVED in XALB and XYL		XCV0730	727	prc	COG0793M	XF1823	XALc_0818	Smal_3441
hypothetical protein XCV0731	LOST by XYL and XALB	LOST by XYL, XALB and XOO	XCV0731	270	-	COG0730R			Smal_1292
LysR family transcriptional regulator	LOST by XYL and XALB	LOST by XYL, XALB and XOO	XCV0732	301	-	COG0583K			Smal_1291
putative secreted protein	LOST only by XYL		XCV0733	287	-	COG3568R		XALc_0819	Smal_1572
bifunctional nicotinamide mononucleotide adenylyltransferase/ADP-ribose pyrophosphatase	LOST only by XYL		XCV0734	351	-	COG1051F, COG1056H		XALc_0820
putative nicotinate phosphoribosyltransferase	LOST only by XYL		XCV0735	467	-	COG1488H		XALc_0821
putative secreted protein	LOST only by XYL		XCV0739	126	-	-		XALc_0823	Smal_1170
putative secreted protein	LOST only by XYL		XCV0740	468	-	-		XALc_0825	Smal_3439
6-phosphogluconate dehydrogenase-like protein	LOST only by XYL		XCV0741	313	gndA	COG1023G		XALc_0826	Smal_3438
putative oxidoreductase	LOST by XYL and XALB		XCV0742	351	-	COG0673R			Smal_3437
two-component system sensor protein	LOST only by XYL		XCV0744	603	-	COG0642T, COG4251T		XALc_0829	Smal_3435
two-component system regulatory protein	LOST only by XYL		XCV0745	146	-	COG0784T		XALc_0830	Smal_3434
two-component system sensor histidine kinase-response regulator hybrid protein	CONSERVED in XALB and XYL		XCV0746	500	-	COG0642T, COG0784T	XF1455	XALc_0831	Smal_3433
2-amino-4-hydroxy-6-hydroxymethyldihydropteridine pyrophosphokinase	CONSERVED in XALB and XYL		XCV0747	171	folK	COG0801H	XF1456	XALc_0832	Smal_3431
pteridine reductase	CONSERVED in XALB and XYL		XCV0748	245	-	COG1028IQR	XF1457	XALc_0833	Smal_3430
hypothetical protein XCV0749	CONSERVED in XALB and XYL		XCV0749	394	-	COG1565S	XF1458	XALc_0834	Smal_3429
hypothetical protein XCV0750	CONSERVED in XALB and XYL		XCV0750	139	-	-	XF1459	XALc_0835	Smal_3428
TonB-dependent outer membrane receptor	LOST only by XYL		XCV0751	681	-	COG1629P		XALc_0368	Smal_0121
GntR family transcriptional regulator	LOST only by XYL		XCV0767	255	-	COG2188K		XALc_0837
glucose/galactose transporter	CONSERVED in XALB and XYL		XCV0768	425	gluP	COG0738G	XF1462	XALc_0838	Smal_3424
LacI family transcription regulator	CONSERVED in XALB and XYL		XCV0769	355	-	COG1609K	XF1463	XALc_0839	Smal_3423
glucosamine-6-phosphate deaminase	CONSERVED in XALB and XYL		XCV0770	342	glmS	COG2222M	XF1464	XALc_0840	Smal_3422
N-acetylglucosamine-6-phosphate deacetylase	CONSERVED in XALB and XYL		XCV0771	384	nagA	COG1820G	XF1465	XALc_0841	Smal_3421
multifunctional tRNA nucleotidyl transferase/2'3'-cyclic phosphodiesterase/2'nucleotidase/phosphatase	CONSERVED in XALB and XYL		XCV0773	410	cca	COG0617J	XF1362	XALc_0842	Smal_3415
betaine aldehyde dehydrogenase	LOST by XYL and XALB	LOST by XYL, XALB and XOO	XCV0775	490	betB	COG1012C			Smal_1833
BCCT family protein	LOST by XYL and XALB		XCV0776	659	betT	COG1292M			Smal_2299
hypothetical protein XCV0777	CONSERVED in XALB and XYL		XCV0777	255	-	COG3568R	XF1438	XALc_0850	Smal_3406
putative thiol:disulfide interchange protein	CONSERVED in XALB and XYL		XCV0778	271	-	COG0526OC	XF1437	XALc_0851	Smal_3405
putative disulfide oxidoreductase	CONSERVED in XALB and XYL		XCV0779	216	-	COG0526OC	XF1436	XALc_0852	Smal_3404
putative cytochrome C precursor	LOST only by XYL		XCV0780	265	-	COG2863C		XALc_0853	Smal_3403
GTPase EngB	CONSERVED in XALB and XYL		XCV0781	221	-	COG0218R	XF1430	XALc_0854	Smal_3402
glutamate-cysteine ligase	CONSERVED in XALB and XYL		XCV0782	525	gsh1	COG3572H	XF1428	XALc_0856	Smal_3398
EnvZ family two-component response regulator	LOST only by XYL		XCV0783	500	-	COG0642T		XALc_0859
OmpR family two-component response regulator	LOST only by XYL		XCV0784	259	-	COG0745TK		XALc_0860	Smal_1299	Smal_3620
putative glycosyltransferase	LOST only by XYL		XCV0785	366	-	COG0438M		XALc_2854
hypothetical protein XCV0787	LOST by XYL and XALB		XCV0787	130	-	COG1937S			Smal_3388
putative alcohol dehydrogenase class III	LOST only by XYL		XCV0788	369	-	COG1062C		XALc_0862	Smal_3387
carboxylesterase	LOST only by XYL		XCV0790	276	-	COG0627R		XALc_0863	Smal_3385
hypothetical protein XCV0791	LOST only by XYL		XCV0791	112	-	-		XALc_0864	Smal_3377
putative ABC transporter ATP-binding protein	CONSERVED in XALB and XYL		XCV0792	553	-	COG0488R	XF0944	XALc_2845	Smal_0571
serine hydroxymethyltransferase	CONSERVED in XALB and XYL		XCV0794	417	glyA	COG0112E	XF0946	XALc_2843	Smal_0573
transcriptional regulator NrdR	CONSERVED in XALB and XYL		XCV0796	174	-	COG1327K	XF0948	XALc_2842	Smal_0576
putative acetyltransferase	LOST only by XYL		XCV0797	162	-	COG0454KR		XALc_2841	Smal_1024
riboflavin biosynthesis protein RibD (diaminohydroxyphosphoribosylaminopyrimidine deaminase/5-amino-6-	CONSERVED in XALB and XYL		XCV0798	369	ribD	COG0117H, COG1985H	XF0950	XALc_2840	Smal_0577
putative secreted protein	LOST by XYL and XALB		XCV0799	207	-	-			Smal_0580
riboflavin synthase subunit alpha	CONSERVED in XALB and XYL		XCV0800	200	ribE	COG0307H	XF0952	XALc_2839	Smal_0581
riboflavin biosynthesis protein RibB (GTP cyclohydrolase II/3,4-dihydroxy-2-butanone 4-phosphate synthase)	CONSERVED in XALB and XYL		XCV0801	379	ribB	COG0108H, COG0807H	XF0953	XALc_2838	Smal_0582
riboflavin synthase subunit beta	CONSERVED in XALB and XYL		XCV0802	154	ribH	COG0054H	XF0954	XALc_2837	Smal_0583
transcription antitermination protein NusB	CONSERVED in XALB and XYL		XCV0803	162	nusB	COG0781K	XF0955	XALc_2836	Smal_0584
thiamine monophosphate kinase	CONSERVED in XALB and XYL		XCV0804	324	thiL	COG0611H	XF0956	XALc_2835	Smal_0585
putative secreted esterase/lipase/thioesterase family protein	LOST by XYL and XALB	LOST by XYL, XALB and XOO	XCV0805	526	-	COG2936R			Smal_2074
putative potassium-transporting system small peptide KdpF	LOST only by XYL		XCV0807	30	kdpF	-		XALc_2833	Smal_0292
potassium-transporting ATPase subunit A	LOST only by XYL		XCV0808	597	kdpA	COG2060P		XALc_2832	Smal_0291
potassium-transporting ATPase subunit B	LOST only by XYL		XCV0809	682	kdpB	COG2216P		XALc_2831	Smal_0290
potassium-transporting ATPase subunit C	LOST only by XYL		XCV0810	219	kdpC	COG2156P		XALc_2830	Smal_0289
two-component system sensor kinase KdpD	LOST only by XYL		XCV0811	886	kdpD	COG2205T		XALc_2829	Smal_0288
two-component system response regulator KdpE	LOST only by XYL		XCV0812	238	kdpE	COG0745TK		XALc_2828	Smal_0287
putative glycolate oxidase	CONSERVED in XALB and XYL		XCV0814	477	-	COG0277C	XF0347	XALc_2827	Smal_0587
hypothetical protein XCV0815	LOST by XYL and XALB		XCV0815	179	-	COG1988R			Smal_0588
hypothetical protein XCV0816	CONSERVED in XALB and XYL		XCV0816	122	-	COG0792L	XF0554	XALc_2826	Smal_0589
putative lipoprotein	CONSERVED in XALB and XYL		XCV0817	576	-	COG3107R	XF0553	XALc_2825	Smal_0590
hypothetical protein XCV0818	CONSERVED in XALB and XYL		XCV0818	273	-	COG0313R	XF0552	XALc_2824	Smal_0591
hypothetical protein XCV0821	LOST by XYL and XALB		XCV0821	260	-	COG3332S			Smal_0593
cell division protein MraZ	CONSERVED in XALB and XYL		XCV0822	151	mraZ	COG2001S	XF0789	XALc_2822	Smal_0594
S-adenosyl-methyltransferase MraW	CONSERVED in XALB and XYL		XCV0823	337	mraW	COG0275M	XF0790	XALc_2821	Smal_0595
cell division protein FtsL	CONSERVED in XALB and XYL		XCV0824	87	ftsL	COG3116D	XF0791	XALc_2820	Smal_0596
cell division protein FtsI	CONSERVED in XALB and XYL		XCV0825	622	ftsI	COG0768M	XF0792	XALc_2819	Smal_0597
UDP-N-acetylmuramoylalanyl-D-glutamate--2,6-diaminopimelate ligase	CONSERVED in XALB and XYL		XCV0826	491	murE	COG0769M	XF0793	XALc_2818	Smal_0598
UDP-N-acetylmuramoyl-tripeptide--D-alanyl-D- alanine ligase	CONSERVED in XALB and XYL		XCV0827	503	murF	COG0770M	XF0794	XALc_2817	Smal_0599
phospho-N-acetylmuramoyl-pentapeptide-transferase	CONSERVED in XALB and XYL		XCV0828	361	mraY	COG0472M	XF0795	XALc_2816	Smal_0600
cell division protein FtsW	CONSERVED in XALB and XYL		XCV0829	458	ftsW	COG0772D	XF0796	XALc_2815	Smal_0601
N-acetylglucosaminyl transferase	CONSERVED in XALB and XYL		XCV0830	431	murG	COG0707M	XF0797	XALc_2814	Smal_0602
UDP-N-acetylmuramate--L-alanine ligase	CONSERVED in XALB and XYL		XCV0831	477	murC	COG0773M	XF0798	XALc_2813	Smal_0603
D-alanine--D-alanine ligase	CONSERVED in XALB and XYL		XCV0832	318	ddl	COG1181M	XF0799	XALc_2812	Smal_0604
cell division protein FtsQ	CONSERVED in XALB and XYL		XCV0833	275	ftsQ	COG1589M	XF0800	XALc_2811	Smal_0605
cell division protein FtsA	CONSERVED in XALB and XYL		XCV0834	411	ftsA	COG0849D	XF0801	XALc_2810	Smal_0606
cell division protein FtsZ	CONSERVED in XALB and XYL		XCV0835	412	ftsZ	COG0206D	XF0802	XALc_2809	Smal_0607
UDP-3-O-	CONSERVED in XALB and XYL		XCV0836	303	lpxC	COG0774M	XF0803	XALc_2808	Smal_0608
hypothetical protein XCV0837	CONSERVED in XALB and XYL		XCV0837	148	-	COG4701S	XF0804	XALc_2807	Smal_0609
membrane-bound metalloendopeptidase	CONSERVED in XALB and XYL		XCV0838	313	-	COG0739M	XF0805	XALc_2806	Smal_0610
preprotein translocase subunit SecA	CONSERVED in XALB and XYL		XCV0839	912	secA	COG0653U	XF0806	XALc_2805	Smal_0611
hypothetical protein XCV0840	CONSERVED in XALB and XYL		XCV0840	315	-	COG0352H, COG0494LR	XF1120	XALc_2803	Smal_0612
putative secreted protein	LOST by XYL and XALB		XCV0841	209	-	-			Smal_0613
5,10-methylenetetrahydrofolate reductase	CONSERVED in XALB and XYL		XCV0842	275	metF	COG0685E	XF1121	XALc_2802	Smal_0614
putative protease precursor	LOST only by XYL		XCV0845	586	-	COG4934O		XALc_1198
hypothetical protein XCV0851	LOST only by XYL		XCV0851	246	-	COG3122S		XALc_2512	Smal_2948
hypothetical protein XCV0852	LOST only by XYL		XCV0852	185	-	-		XALc_2800	Smal_0622
hypothetical protein XCV0853	LOST only by XYL		XCV0853	228	-	-		XALc_2793
putative sulfotransferase	LOST only by XYL		XCV0854	310	-	-		XALc_2792
hypothetical protein XCV0855	LOST only by XYL		XCV0855	260	-	COG0500QR		XALc_2791
S-adenosyl-L-homocysteine hydrolase	CONSERVED in XALB and XYL		XCV0856	480	sahH	COG0499H	XF1037	XALc_2790	Smal_0626
putative secreted protein	CONSERVED in XALB and XYL		XCV0857	844	-	COG1506E	XF2551	XALc_0547	Smal_0627	Smal_2567
phosphoenolpyruvate carboxylase	LOST only by XYL		XCV0858	904	-	COG2352C		XALc_2789	Smal_0628
TetR family transcriptional regulator	LOST by XYL and XALB		XCV0859	214	-	COG1309K			Smal_1213
hypothetical protein XCV0860	LOST by XYL and XALB	LOST by XYL, XALB and XOO	XCV0860	345	-	-			Smal_0923
hypothetical protein XCV0861	LOST by XYL and XALB	LOST by XYL, XALB and XOO	XCV0861	660	-	COG1075R			Smal_0924
phosphoanhydride phosphohydrolase / 4-phytase multifunctional enzyme	LOST only by XYL		XCV0864	515	appA	-		XALc_2788	Smal_1236
S-adenosylmethionine synthetase	CONSERVED in XALB and XYL		XCV0865	403	metK	COG0192H	XF0392	XALc_2787	Smal_0630
hypothetical protein XCV0866	LOST by XYL and XALB		XCV0866	366	-	COG1988R			Smal_0633
methyltransferase	LOST by XYL and XALB	LOST by XYL, XALB, XCC and XOO	XCV0867	275	-	COG0500QR			Smal_0636
nifR3 family TIM-barrel protein	LOST only by XYL		XCV0868	332	-	COG0042J		XALc_2785	Smal_0637
putative secreted protein	LOST only by XYL		XCV0869	780	-	-		XALc_2784
ribokinase	CONSERVED in XALB and XYL		XCV0870	316	rbsK	COG0524G	XF0366	XALc_2782	Smal_0641
nucleoside transporter	LOST only by XYL		XCV0871	432	-	COG1972F		XALc_2781	Smal_0642
putative voltage-gated potassium channel beta subunit	CONSERVED in XALB and XYL		XCV0873	322	-	COG0667C	XF0367	XALc_2780	Smal_0643
hypothetical protein XCV0874	LOST only by XYL		XCV0874	81	-	COG4256P		XALc_2779	Smal_0644
TonB-dependent outer membrane receptor	LOST only by XYL		XCV0875	743	-	COG1629P		XALc_2778	Smal_0645
putative secreted protein	LOST only by XYL		XCV0878	307	-	-		XALc_2777	Smal_0647
hypothetical protein XCV0879	LOST only by XALB		XCV0879	117	-	COG3169S	XF0449
ABC transporter permease	LOST only by XYL		XCV0884	827	-	COG3127Q		XALc_2776	Smal_0649
ABC transporter ATP-binding protein	LOST only by XYL		XCV0885	201	-	COG4181Q		XALc_2775	Smal_0650
acyl-CoA thioesterase I	LOST only by XYL		XCV0886	222	-	COG2755E		XALc_2774	Smal_0651
two-component system regulatory protein	CONSERVED in XALB and XYL		XCV0887	237	-	COG0745TK	XF2336	XALc_2773	Smal_0652
two-component system sensor protein	LOST only by XYL		XCV0888	454	-	COG0642T		XALc_2772	Smal_0653
putative secreted protein	LOST by XYL and XALB		XCV0889	233	-	COG2755E			Smal_0654
diacylglycerol kinase	CONSERVED in XALB and XYL		XCV0890	126	dgkA	COG0818M	XF2334	XALc_2771	Smal_0655
hypothetical protein XCV0891	LOST by XYL and XALB		XCV0891	223	-	COG1704S			Smal_0658
putative secreted protein	LOST by XYL and XALB		XCV0893	163	-	COG3762S			Smal_0660
prolipoprotein diacylglyceryl transferase	CONSERVED in XALB and XYL		XCV0894	296	lgt	COG0682M	XF2333	XALc_2769	Smal_0661
thymidylate synthase	CONSERVED in XALB and XYL		XCV0895	264	thyA	COG0207F	XF2332	XALc_2768	Smal_0662
dihydrofolate reductase	CONSERVED in XALB and XYL		XCV0897	164	folA	COG0262H	XF2331	XALc_2767	Smal_0664
diadenosine tetraphosphatase	CONSERVED in XALB and XYL		XCV0898	318	apaH	COG0639T	XF2150	XALc_2766	Smal_0666
ApaG	CONSERVED in XALB and XYL		XCV0899	127	apaG	COG2967P	XF2149	XALc_2765	Smal_0667
dimethyladenosine transferase	CONSERVED in XALB and XYL		XCV0900	262	ksgA	COG0030J	XF2148	XALc_2764	Smal_0668
4-hydroxythreonine-4-phosphate dehydrogenase	CONSERVED in XALB and XYL		XCV0901	323	pdxA	COG1995H	XF0839	XALc_2763	Smal_0669
peptidylprolyl isomerase precursor	CONSERVED in XALB and XYL		XCV0902	463	surA	COG0760O	XF0838	XALc_2762	Smal_0670
organic solvent tolerance protein	CONSERVED in XALB and XYL		XCV0903	809	ostA	COG1452M	XF0837	XALc_2761	Smal_0671
histone deacetylase family protein	LOST only by XYL		XCV0904	302	-	COG0123BQ		XALc_2760	Smal_0672
hypothetical protein XCV0905	LOST only by XYL		XCV0905	185	-	COG2096S		XALc_2759	Smal_0673
hypothetical protein XCV0906	LOST only by XYL		XCV0906	192	-	-		XALc_2758	Smal_0674
2-octaprenyl-6-methoxyphenyl hydroxylase	CONSERVED in XALB and XYL		XCV0907	402	ubiH	COG0654HC	XF0835	XALc_2754	Smal_0675
2-octaprenyl-3-methyl-6-methoxy-1,4-benzoquinol hydroxylase	CONSERVED in XALB and XYL		XCV0908	393	ubif	COG0654HC	XF0834	XALc_2753	Smal_0676
hypothetical protein XCV0920	LOST only by XYL		XCV0920	194	-	-		XALc_2752	Smal_0677
hypothetical protein XCV0921	LOST only by XYL		XCV0921	240	-	-		XALc_2751
putative secreted protein	LOST only by XYL		XCV0922	301	-	COG3386G		XALc_2750
glucose--fructose oxidoreductase	LOST only by XYL		XCV0923	369	gfo	COG0673R		XALc_2749
putative RNA 2'-O-ribose methyltransferase	CONSERVED in XALB and XYL		XCV0924	347	-	COG2933R	XF0748	XALc_2748	Smal_0678
hypothetical protein XCV0925	LOST only by XYL		XCV0925	186	-	COG0590FJ		XALc_2747	Smal_0679
hypothetical protein XCV0928	LOST by XYL and XALB	LOST by XYL, XALB and XOO	XCV0928	309	-	COG0697GER			Smal_1748
glutaminyl-tRNA synthetase	CONSERVED in XALB and XYL		XCV0930	579	glnS	COG0008J	XF1338	XALc_0453	Smal_0682
hypothetical protein XCV0932	LOST only by XYL		XCV0932	82	-	COG0172J		XALc_0454	Smal_0683
putative secreted protein	CONSERVED in XALB and XYL		XCV0936	171	-	COG4875S	XF1941	XALc_0455		XCV3470
methionine sulfoxide reductase A	CONSERVED in XALB and XYL		XCV0937	216	pms	COG0225O	XF1940	XALc_0456	Smal_0684
transaldolase B	LOST only by XYL		XCV0939	322	talB	COG0176G		XALc_0457	Smal_0685
regulator of nucleoside diphosphate kinase	LOST by XYL and XALB		XCV0940	146	rnk	COG0782K			Smal_0686
LysR family transcriptional regulator	CONSERVED in XALB and XYL		XCV0941	313	oxyR	COG0583K	XF1532	XALc_0458	Smal_0687
Alkyl hydroperoxide reductase subunit F	CONSERVED in XALB and XYL		XCV0942	530	ahpF	COG3634O	XF1531	XALc_0459	Smal_0688
Alkyl hydroperoxide reductase subunit C	CONSERVED in XALB and XYL		XCV0943	187	ahpC	COG0450O	XF1530	XALc_0460	Smal_0689
protein methyltransferase HemK	CONSERVED in XALB and XYL		XCV0944	286	hemK	COG2890J	XF1512	XALc_0461	Smal_0690
putative proline imino-peptidase	CONSERVED in XALB and XYL		XCV0945	313	pip	COG0596R	XF1510	XALc_0462	Smal_0691
putative N-formylglutamate amidohydrolase	LOST only by XYL		XCV0946	261	-	COG3931E		XALc_0463	Smal_0695
NUDIX hydrolase family protein	CONSERVED in XALB and XYL		XCV0947	183	-	COG0494LR	XF2008	XALc_0464	Smal_0696
exodeoxyribonuclease IX	LOST only by XYL		XCV0948	328	exo	COG0258L		XALc_0465	Smal_0697
putative nitroreductase family protein	CONSERVED in XALB and XYL		XCV0949	191	-	COG0778C	XF2007	XALc_0466	Smal_0698
hypothetical protein XCV0950	CONSERVED in XALB and XYL		XCV0950	785	-	-	XF2005	XALc_0467	Smal_0699
putative NAD(P) transhydrogenase	LOST only by XYL		XCV0951	365	-	COG3288C		XALc_0468	Smal_0700
hypothetical protein XCV0953	LOST only by XYL		XCV0953	116	-	-		XALc_0470	Smal_0702
RNA polymerase factor sigma-70	LOST only by XYL		XCV0954	282	rpoE1	COG1595K		XALc_0471	Smal_0703
putative NAD(P) transhydrogenase beta subunit	LOST only by XYL		XCV0955	485	-	COG1282C		XALc_0473	Smal_0705
hypothetical protein XCV0956	CONSERVED in XALB and XYL		XCV0956	139	-	-	XF2001	XALc_0474	Smal_0706
hypothetical protein XCV0957	CONSERVED in XALB and XYL		XCV0957	220	-	COG2151R	XF2000	XALc_0475	Smal_0707
branched-chain amino acid aminotransferase	CONSERVED in XALB and XYL		XCV0958	361	ilvE	COG0115EH	XF1999	XALc_0476	Smal_0708
extracellular protease precursor	LOST by XYL and XALB	LOST by XYL, XALB and XOO	XCV0959	577	-	COG1404O			Smal_0712	XCV0961
asparaginase	CONSERVED in XALB and XYL		XCV0963	161	-	COG0252EJ	XF1093	XALc_0477	Smal_0713
hypothetical protein XCV0966	LOST only by XYL		XCV0966	109	-	-		XALc_0478	Smal_0714
flavoprotein WrbA (Trp repressor binding protein)	CONSERVED in XALB and XYL		XCV0967	198	wrbA	COG0655R	XF1094	XALc_0479	Smal_0715
fused ribonuclease BN/uncharacterized domain-containing protein	LOST only by XYL		XCV0968	425	rbn	COG1295S		XALc_0480	Smal_0716
hypothetical protein XCV0971	LOST only by XALB		XCV0971	409	-	-	XF1989
hypothetical protein XCV0972	LOST by XYL and XALB		XCV0972	260	-	COG2326S			Smal_0718
molybdenum cofactor biosynthesis protein B	LOST only by XYL		XCV0973	172	moaB	COG0521H		XALc_0483
hypothetical protein XCV0974	LOST only by XYL		XCV0974	568	-	COG0457R, COG3914O		XALc_0485	Smal_0720
peptide chain release factor 1	CONSERVED in XALB and XYL		XCV0975	361	prfA	COG0216J	XF2649	XALc_0486	Smal_0721
glutamyl-tRNA reductase	CONSERVED in XALB and XYL		XCV0976	432	hemA	COG0373H	XF2648	XALc_0487	Smal_0722
putative secreted protein	CONSERVED in XALB and XYL		XCV0977	562	-	COG0457R	XF2647	XALc_0488	Smal_0723
outer membrane lipoprotein LolB	CONSERVED in XALB and XYL		XCV0978	217	lolB	COG3017M	XF2646	XALc_0489	Smal_0724
4-diphosphocytidyl-2-C-methyl-D-erythritol kinase	CONSERVED in XALB and XYL		XCV0979	295	ispE	COG1947I	XF2645	XALc_0490	Smal_0725
ribose-phosphate pyrophosphokinase	CONSERVED in XALB and XYL		XCV0980	319	prsA	COG0462FE	XF2644	XALc_0492	Smal_0726
50S ribosomal protein L25/general stress protein Ctc	CONSERVED in XALB and XYL		XCV0981	211	rplY	COG1825J	XF2643	XALc_0493	Smal_0727
peptidyl-tRNA hydrolase	CONSERVED in XALB and XYL		XCV0982	193	pth	COG0193J	XF2642	XALc_0494	Smal_0728
translation-associated GTPase	CONSERVED in XALB and XYL		XCV0983	363	-	COG0012J	XF2641	XALc_0495	Smal_0729
elongation factor Tu	CONSERVED in XALB and XYL		XCV0984	396	tuf	COG0050J	XF2640	XALc_0499	Smal_0742	Smal_0754		XALc_0512		XCV0996	XF2628
preprotein translocase subunit SecE	CONSERVED in XALB and XYL		XCV0985	135	secE	COG0690U	XF2639	XALc_0501	Smal_0743
transcription antitermination protein NusG	CONSERVED in XALB and XYL		XCV0986	185	nusG	COG0250K	XF2638	XALc_0502	Smal_0744
50S ribosomal protein L11	CONSERVED in XALB and XYL		XCV0987	142	rplK	COG0080J	XF2637	XALc_0503	Smal_0745
50S ribosomal protein L1	CONSERVED in XALB and XYL		XCV0988	232	rplA	COG0081J	XF2636	XALc_0504	Smal_0746
50S ribosomal protein L10	CONSERVED in XALB and XYL		XCV0989	177	rplJ	COG0244J	XF2635	XALc_0505	Smal_0747
50S ribosomal protein L7/L12	CONSERVED in XALB and XYL		XCV0990	121	rplL	COG0222J	XF2634	XALc_0506	Smal_0748
DNA-directed RNA polymerase subunit beta	CONSERVED in XALB and XYL		XCV0991	1383	rpoB	COG0085K	XF2633	XALc_0507	Smal_0749
DNA-directed RNA polymerase subunit beta'	CONSERVED in XALB and XYL		XCV0992	1404	rpoC	COG0086K	XF2632	XALc_0508	Smal_0750
30S ribosomal protein S12	CONSERVED in XALB and XYL		XCV0993	124	rpsL	COG0048J	XF2631	XALc_0509	Smal_0751
30S ribosomal protein S7	CONSERVED in XALB and XYL		XCV0994	155	rpsG	COG0049J	XF2630	XALc_0510	Smal_0752
elongation factor G	CONSERVED in XALB and XYL		XCV0995	705	fusA	COG0480J	XF2629	XALc_0511	Smal_0753
putative secreted protein	LOST only by XYL		XCV0997	224	-	-		XALc_1910
30S ribosomal protein S10	CONSERVED in XALB and XYL		XCV0998	111	rpsJ	COG0051J	XF1151	XALc_0513	Smal_0755
50S ribosomal protein L3	CONSERVED in XALB and XYL		XCV0999	216	rplC	COG0087J	XF1152	XALc_0514	Smal_0756
50S ribosomal protein L4	CONSERVED in XALB and XYL		XCV1000	201	rplD	COG0088J	XF1153	XALc_0515	Smal_0757
50S ribosomal protein L23	CONSERVED in XALB and XYL		XCV1001	99	rplW	COG0089J	XF1154	XALc_0516	Smal_0758
50S ribosomal protein L2	CONSERVED in XALB and XYL		XCV1002	275	rplB	COG0090J	XF1155	XALc_0517	Smal_0759
30S ribosomal protein S19	CONSERVED in XALB and XYL		XCV1003	89	rpsS	COG0185J	XF1156	XALc_0518	Smal_0760
50S ribosomal protein L22	CONSERVED in XALB and XYL		XCV1004	111	rplV	COG0091J	XF1157	XALc_0519	Smal_0761
30S ribosomal protein S3	CONSERVED in XALB and XYL		XCV1005	244	rpsC	COG0092J	XF1158	XALc_0520	Smal_0762
50S ribosomal protein L16	CONSERVED in XALB and XYL		XCV1006	137	rplP	COG0197J	XF1159	XALc_0521	Smal_0763
50S ribosomal protein L29	CONSERVED in XALB and XYL		XCV1007	61	rpmC	COG0255J	XF1160	XALc_0522	Smal_0764
30S ribosomal protein S17	CONSERVED in XALB and XYL		XCV1008	89	rpsQ	COG0186J	XF1161	XALc_0523	Smal_0765
50S ribosomal protein L14	CONSERVED in XALB and XYL		XCV1009	122	rplN	COG0093J	XF1162	XALc_0524	Smal_0766
50S ribosomal protein L24	CONSERVED in XALB and XYL		XCV1010	105	rplX	COG0198J	XF1163	XALc_0525	Smal_0767
50S ribosomal protein L5	CONSERVED in XALB and XYL		XCV1011	180	rplE	COG0094J	XF1164	XALc_0526	Smal_0768
30S ribosomal protein S14	CONSERVED in XALB and XYL		XCV1012	101	rpsN	COG0199J	XF1165	XALc_0527	Smal_0769
30S ribosomal protein S8	CONSERVED in XALB and XYL		XCV1013	132	rpsH	COG0096J	XF1166	XALc_0528	Smal_0770
50S ribosomal protein L6	CONSERVED in XALB and XYL		XCV1014	175	rplF	COG0097J	XF1167	XALc_0529	Smal_0771
50S ribosomal protein L18	CONSERVED in XALB and XYL		XCV1015	119	rplR	COG0256J	XF1168	XALc_0530	Smal_0772
30S ribosomal protein S5	CONSERVED in XALB and XYL		XCV1016	180	rpsE	COG0098J	XF1169	XALc_0531	Smal_0773
50S ribosomal protein L30	CONSERVED in XALB and XYL		XCV1017	63	rpmD	COG1841J	XF1170	XALc_0532	Smal_0774
50S ribosomal protein L15	CONSERVED in XALB and XYL		XCV1018	147	rplO	COG0200J	XF1171	XALc_0533	Smal_0775
preprotein translocase subunit SecY	CONSERVED in XALB and XYL		XCV1019	454	secY	COG0201U	XF1172	XALc_0534	Smal_0776
30S ribosomal protein S13	CONSERVED in XALB and XYL		XCV1020	118	rpsM	COG0099J	XF1173	XALc_0535	Smal_0777
30S ribosomal protein S11	CONSERVED in XALB and XYL		XCV1021	130	rpsK	COG0100J	XF1174	XALc_0536	Smal_0778
30S ribosomal protein S4	CONSERVED in XALB and XYL		XCV1022	208	rpsD	COG0522J	XF1175	XALc_0537	Smal_0779
DNA-directed RNA polymerase subunit alpha	CONSERVED in XALB and XYL		XCV1023	332	rpoA	COG0202K	XF1176	XALc_0538	Smal_0780
50S ribosomal protein L17	CONSERVED in XALB and XYL		XCV1024	127	rplQ	COG0203J	XF1177	XALc_0539	Smal_0781
disulfide bond formation protein B	CONSERVED in XALB and XYL		XCV1026	172	dsbB	COG1495O	XF0340	XALc_0540	Smal_0782
TonB-dependent outer membrane receptor	LOST only by XYL		XCV1027	707	-	COG1629P		XALc_0541	Smal_0783
3-deoxy-7-phosphoheptulonate synthase	LOST only by XYL		XCV1028	465	-	COG3200E		XALc_0542	Smal_0784
putative small-conductance mechanosensitive channel	LOST by XYL and XALB		XCV1029	375	-	COG0668M			Smal_0785
amidase	LOST by XYL and XALB	LOST by XYL, XALB and XOO	XCV1030	554	-	COG0154J			Smal_0786
hypothetical protein XCV1031	CONSERVED in XALB and XYL		XCV1031	156	-	COG3305S	XF1214	XALc_0543	Smal_0787
GTP-binding elongation factor protein	CONSERVED in XALB and XYL		XCV1032	609	typA	COG1217T	XF1213	XALc_0544	Smal_0788
peptidyl prolyl cis-trans isomerase, cyclophilin type	CONSERVED in XALB and XYL		XCV1033	164	-	COG0652O	XF1212	XALc_0545	Smal_0789
malate dehydrogenase	CONSERVED in XALB and XYL		XCV1034	328	mdh	COG0039C	XF1211	XALc_0546	Smal_0790
glutathione transferase	CONSERVED in XALB and XYL		XCV1035	204	gst2	COG0625O	XF1210	XALc_0548	Smal_0795
hypothetical protein XCV1036	LOST only by XYL		XCV1036	153	-	COG3773M		XALc_0549	Smal_0796
2,4-dienoyl-CoA reductase	LOST only by XYL		XCV1039	679	fadH	COG0446R, COG1902C		XALc_0555	Smal_0797
putative oxidoreductase	LOST only by XYL		XCV1041	211	-	COG0604CR		XALc_0556	Smal_0799
OmpA family outer membrane protein	CONSERVED in XALB and XYL		XCV1042	365	-	COG2885M	XF0343	XALc_0557	Smal_0800
putative secreted protein	CONSERVED in XALB and XYL		XCV1043	171	-	-	XF1226	XALc_0558	Smal_0801
pseudouridylate synthase	LOST only by XYL		XCV1044	286	rluB1	COG1187J		XALc_0559	Smal_0802
2-amino-3-ketobutyrate coenzyme A ligase	LOST only by XYL		XCV1046	402	kbl	COG0156H		XALc_0560	Smal_0804
ABC transporter sulfate-binding protein precursor	LOST only by XALB		XCV1047	338	cysP	COG1613P	XF1344
ABC transporter sulfate permease	LOST only by XALB		XCV1048	286	cysU	COG0555O	XF1345
ABC transporter sulfate permease	LOST only by XALB		XCV1049	317	cysW	COG4208P	XF1346
sulfate ABC transporter ATP-binding protein	LOST only by XALB		XCV1050	343	cysA	COG1118P	XF1347
putative secreted protein	LOST by XYL and XALB		XCV1051	238	-	-			Smal_0805
L-threonine 3-dehydrogenase	LOST only by XYL		XCV1052	340	tdh	COG1063ER		XALc_0561	Smal_0806
TonB-dependent outer membrane receptor	LOST only by XYL		XCV1053	807	-	COG1629P		XALc_0659	Smal_2269	Smal_2636	Smal_3363	XCV4480
phospholipase C precursor	LOST only by XYL		XCV1054	699	phlN1	COG3511M		XALc_0658
hypothetical protein XCV1056	CONSERVED in XALB and XYL		XCV1056	116	-	COG0265O	XF1887	XALc_0562	Smal_0807
putative phosphoglycerate mutase	CONSERVED in XALB and XYL		XCV1057	233	-	COG0406G	XF1886	XALc_0563	Smal_0808
folylpolyglutamate synthase/dihydrofolate synthase bifunctional protein	CONSERVED in XALB and XYL		XCV1058	432	folC	COG0285H	XF1946	XALc_0564	Smal_0809
putative secreted protein	CONSERVED in XALB and XYL		XCV1059	355	-	COG3147S	XF1947	XALc_0565
colicin V production protein	LOST only by XYL		XCV1060	248	cvpA	COG1286R		XALc_0566	Smal_0811
amidophosphoribosyltransferase	CONSERVED in XALB and XYL		XCV1061	488	purF	COG0034F	XF1949	XALc_0567	Smal_0812
hypothetical protein XCV1062	LOST only by XYL		XCV1062	288	-	COG2833S		XALc_0568	Smal_0813
putative secreted protein	LOST by XYL and XALB	LOST by XYL, XALB and XOO	XCV1064	417	-	-			Smal_0815
UDP-2,3-diacylglucosamine hydrolase	CONSERVED in XALB and XYL		XCV1066	307	-	COG2908S	XF2588	XALc_0569	Smal_0816
hypothetical protein XCV1067	LOST only by XYL		XCV1067	180	-	COG0671I		XALc_0570	Smal_0817
glycosyltransferase	LOST only by XYL		XCV1068	378	gtrB	COG0438M		XALc_0571	Smal_0818
exopolyphosphatase	CONSERVED in XALB and XYL		XCV1069	508	ppx	COG0248FP	XF2590	XALc_0572	Smal_0821
polyphosphate kinase	CONSERVED in XALB and XYL		XCV1070	700	ppk	COG0855P	XF2591	XALc_0573	Smal_0822
two-component system sensor protein	CONSERVED in XALB and XYL		XCV1071	442	phoR	COG0642T	XF2592	XALc_0574	Smal_0823
two-component system regulatory protein	CONSERVED in XALB and XYL		XCV1072	229	phoB	COG0745TK	XF2593	XALc_0575	Smal_0824
putative Zn-dependent protease	CONSERVED in XALB and XYL		XCV1073	568	-	COG4783R	XF2594	XALc_0576	Smal_0825
putative glutaredoxin	CONSERVED in XALB and XYL		XCV1074	113	-	COG0695O	XF2595	XALc_0577	Smal_0826
carboxymuconolactone decarboxylase	LOST only by XYL		XCV1075	131	-	COG0599S		XALc_0578	Smal_0827
isocitrate dehydrogenase	CONSERVED in XALB and XYL		XCV1076	335	-	COG0473CE	XF2596	XALc_0579	Smal_0828
hypothetical protein XCV1077	CONSERVED in XALB and XYL		XCV1077	253	-	COG4760S	XF2760	XALc_0580	Smal_0833
histidine kinase/response regulator hybrid protein	LOST only by XYL		XCV1079	422	-	COG0642T		XALc_2590
trigger factor	CONSERVED in XALB and XYL		XCV1080	430	tig	COG0544O	XF1186	XALc_0586	Smal_0835
ATP-dependent Clp protease proteolytic subunit	CONSERVED in XALB and XYL		XCV1081	208	clpP	COG0740OU	XF1187	XALc_0587	Smal_0836
ATP-dependent protease ATP-binding subunit	CONSERVED in XALB and XYL		XCV1082	428	clpX	COG1219O	XF1188	XALc_0588	Smal_0837
endopeptidase La	CONSERVED in XALB and XYL		XCV1083	823	lon	COG0466O	XF1189	XALc_0589	Smal_0838
histone-like protein	CONSERVED in XALB and XYL		XCV1084	90	hupB	COG0776L	XF1190	XALc_0590	Smal_0839
peptidylprolyl isomerase	CONSERVED in XALB and XYL		XCV1085	656	ppiD	COG0760O	XF1191	XALc_0594	Smal_0840
membrane-bound murein hydrolase D	LOST only by XYL		XCV1086	392	mltD	COG0741M		XALc_0595	Smal_0841
hydroxyacylglutathione hydrolase	CONSERVED in XALB and XYL		XCV1087	255	gloB	COG0491R	XF2160	XALc_0596	Smal_0842
hypothetical protein XCV1088	CONSERVED in XALB and XYL		XCV1088	218	-	COG2521R	XF2159	XALc_0597	Smal_0843
ribonuclease H	CONSERVED in XALB and XYL		XCV1089	150	rnhA	COG0328L	XF2158	XALc_0598	Smal_0844
DNA polymerase III subunit epsilon	CONSERVED in XALB and XYL		XCV1090	244	dnaQ	COG0847L	XF2157	XALc_0599	Smal_0845
serine/threonine specific protein phosphatase	CONSERVED in XALB and XYL		XCV1091	234	pppL	COG0631T	XF2156	XALc_0600	Smal_0846
XRE family transcriptional regulator	LOST by XYL and XALB	LOST by XYL, XALB and XOO	XCV1100	118	-	COG1396K			Smlt2450
hypothetical protein XCV1101	CONSERVED in XALB and XYL		XCV1101	134	-	-	XF2155	XALc_0602	Smal_0848
lipopolysaccharide core biosynthesis heptosyltransferase	CONSERVED in XALB and XYL		XCV1102	280	opsX	COG0859M	XF2154	XALc_0603	Smal_0849
3-deoxy-D-manno-octulosonic-acid kinase	CONSERVED in XALB and XYL		XCV1103	249	kdkA	COG0515RTKL	XF2153	XALc_0604	Smal_0850
hypothetical protein XCV1104	LOST only by XYL		XCV1104	249	-	COG1234R		XALc_0605	Smal_0851
molybdenum cofactor biosynthesis protein A	LOST only by XYL		XCV1105	343	moaA	COG2896H		XALc_0606	Smal_2244
hypothetical protein XCV1106	LOST only by XYL		XCV1106	126	-	COG4994S		XALc_0607	Smal_0852
molybdenum cofactor biosynthesis protein C	LOST only by XYL		XCV1107	165	moaC	COG0315H		XALc_0608	Smal_2243
molybdopterin-converting factor chain 1	LOST only by XYL		XCV1108	81	moaD	COG1977H		XALc_0609
molybdopterin-converting factor chain 2	LOST only by XYL		XCV1109	146	moaE	COG0314H		XALc_0610	Smal_2240
putative integrase	LOST by XYL and XALB		XCV1126	505	-	COG0582L			Smlt3086	XCV1697
DNA polymerase III subunits gamma and tau	CONSERVED in XALB and XYL		XCV1127	683	dnaX	COG2812L	XF1807	XALc_0612	Smal_0857
hypothetical protein XCV1128	CONSERVED in XALB and XYL		XCV1128	106	-	COG0718S	XF1808	XALc_0613	Smal_0858
recombination protein RecR	CONSERVED in XALB and XYL		XCV1129	197	recR	COG0353L	XF1809	XALc_0614	Smal_0859
histidine triad-like protein	CONSERVED in XALB and XYL		XCV1130	116	-	COG0537FGR	XF1810	XALc_0615	Smal_0860
Slp family outer membrane protein	CONSERVED in XALB and XYL		XCV1131	177	slp	COG3065M	XF1811	XALc_0616	Smal_0861
putative transglutaminase-like superfamily protein	LOST only by XYL		XCV1132	650	-	COG1305E		XALc_0617	Smal_0862
hypothetical protein XCV1133	LOST only by XYL		XCV1133	318	-	COG1721R		XALc_0618	Smal_0863
MoxR-like ATPase	CONSERVED in XALB and XYL		XCV1134	339	-	COG0714R	XF1813	XALc_0619	Smal_0864
hypothetical protein XCV1135	CONSERVED in XALB and XYL		XCV1135	616	-	COG1807M	XF1814	XALc_0620	Smal_0865
Maf-like protein	LOST only by XYL		XCV1137	119	-	COG0424D		XALc_0621	Smal_0866
hypothetical protein XCV1141	CONSERVED in XALB and XYL		XCV1141	185	-	COG1399R	XF1815	XALc_0622	Smal_0867
50S ribosomal protein L32	CONSERVED in XALB and XYL		XCV1142	64	rpmF	COG0333J	XF1816	XALc_0623	Smal_0868
3-oxoacyl-(acyl carrier protein) synthase III	CONSERVED in XALB and XYL		XCV1143	325	fabH	COG0332I	XF1817	XALc_0624	Smal_0869
acyl-carrier-protein S-malonyltransferase	CONSERVED in XALB and XYL		XCV1145	314	fabD	COG0331I	XF0670	XALc_0625	Smal_0871
3-ketoacyl-(acyl-carrier-protein) reductase	CONSERVED in XALB and XYL		XCV1146	247	fabG	COG1028IQR	XF0671	XALc_0626	Smal_0872
acyl carrier protein	CONSERVED in XALB and XYL		XCV1147	79	acpP	COG0236IQ	XF0672	XALc_0627	Smal_0873
3-oxoacyl-(acyl carrier protein) synthase II	CONSERVED in XALB and XYL		XCV1148	411	fabF	COG0304IQ	XF0673	XALc_0628	Smal_0874
hypothetical protein XCV1149	CONSERVED in XALB and XYL		XCV1149	451	trpE	COG0147EH	XF0674	XALc_0629	Smal_0875
hypothetical protein XCV1150	CONSERVED in XALB and XYL		XCV1150	353	-	COG1559R	XF0675	XALc_0630	Smal_0876
DNA polymerase III subunit delta'	CONSERVED in XALB and XYL		XCV1151	319	holB	COG0470L	XF0676	XALc_0632	Smal_0878
Tfp pilus assembly protein	CONSERVED in XALB and XYL		XCV1152	117	-	COG3215NU	XF0677	XALc_0633	Smal_0879
propionate catabolism regulatory protein	LOST by XYL and XALB		XCV1155	549	prpR	COG1221KT, COG3829KT			Smal_3031
2-methylisocitrate lyase	CONSERVED in XALB and XYL		XCV1156	298	prpB	COG2513G	XF1234	XALc_0638	Smal_3030
methylcitrate synthase	LOST only by XYL		XCV1157	384	-	COG0372C		XALc_0640	Smal_3029
aconitate hydratase	LOST only by XYL		XCV1158	864	acnA	COG1048C		XALc_0641	Smal_3028	Smal_1836	XALc_1349	XCV1924
hypothetical protein XCV1160	CONSERVED in XALB and XYL		XCV1160	399	-	COG2828S	XF1243	XALc_0642	Smal_3025
TonB-dependent outer membrane receptor	LOST only by XYL		XCV1161	738	-	COG1629P		XALc_0643	Smal_0037
putative inosine-uridine preferring nucleoside hydrolase	LOST only by XYL		XCV1162	323	-	COG1957F		XALc_0644
putative secreted protein	LOST only by XALB		XCV1164	1633	-	COG2373R	XF1252		Smal_3023
TonB-dependent outer membrane receptor	LOST only by XYL		XCV1165	1000	-	COG1629P		XALc_0646	Smal_1492	XCV0050
putative glycerophosphodiester phosphodiesterase	LOST only by XYL		XCV1166	272	-	COG0584C		XALc_0647
bifunctional penicillin-binding protein 1C	LOST only by XALB		XCV1168	810	pbpC	COG4953M	XF2235		Smal_3022
putative bacterioferritin	LOST by XYL and XALB		XCV1169	186	-	COG2193P			Smal_3021
putative peroxiredoxin	LOST only by XYL		XCV1170	125	-	COG0678O		XALc_0650	Smal_3020
low molecular weight heat shock protein	CONSERVED in XALB and XYL		XCV1172	158	-	COG0071O	XF2234	XALc_0651
curved DNA binding protein	CONSERVED in XALB and XYL		XCV1173	299	cbpA	COG2214O	XF2233	XALc_0652	Smal_3019
two-component system response regulator PilH family	CONSERVED in XALB and XYL		XCV1174	128	-	COG0784T	XF0450	XALc_0653	Smal_3018
putative integral membrane protease subunit HflK	CONSERVED in XALB and XYL		XCV1175	375	hflK	COG0330O	XF0452	XALc_0655	Smal_3016
putative integral membrane protease subunit HflC	CONSERVED in XALB and XYL		XCV1176	287	hflC	COG0330O	XF0453	XALc_0656	Smal_3015
adenylosuccinate synthetase	CONSERVED in XALB and XYL		XCV1178	430	purA	COG0104F	XF0455	XALc_0657	Smal_3013
putative secreted protein	LOST by XYL and XALB	LOST by XYL, XALB and XOO	XCV1184	305	-	-			Smal_2436	XCV1183
hypothetical protein XCV1185	LOST by XYL and XALB	LOST by XYL, XALB and XOO	XCV1185	554	-	-			Smal_0069
putative phosphodiesterase	LOST only by XYL		XCV1210	248	-	COG2200T		XALc_2511
putative excinuclease ABC subunit A	LOST by XYL and XALB	LOST by XYL, XALB and XOO	XCV1213	842	-	COG0178L			Smal_2009
hypothetical protein XCV1218	LOST by XYL and XALB	LOST by XYL, XALB and XOO	XCV1218	197	-	-			Smlt4231
hypothetical protein XCV1224	LOST by XYL and XALB		XCV1224	217	-	COG0468L			Smal_2378
hypothetical protein XCV1225	LOST by XYL and XALB		XCV1225	472	-	COG0389L			Smal_2379
DNA polymerase III alpha chain protein	LOST by XYL and XALB		XCV1226	1082	dnaE1	COG0587L			Smal_2380
prolyl oligopeptidase family protein	LOST by XYL and XALB		XCV1227	652	-	COG1505E, COG1506E			Smal_1087
putative metal dependent phosphohydrolase superfamily protein	LOST only by XYL		XCV1228	316	-	COG1639T		XALc_0438
oligopeptide transporter family protein	CONSERVED in XALB and XYL		XCV1230	656	-	COG1297S	XF2261	XALc_1067	Smal_1090
putative dipeptidyl peptidase	CONSERVED in XALB and XYL		XCV1232	706	-	COG1506E	XF2260	XALc_1068	Smal_1091
catalase	LOST by XYL and XALB		XCV1240	702	katE	COG0753P			Smlt3583
glycine dehydrogenase	CONSERVED in XALB and XYL		XCV1243	954	gcvP	COG0403E, COG1003E	XF1385	XALc_0878	Smal_3000
ABC transporter permease and ATP-binding protein RaxB	CONSERVED in XALB and XYL		XCV1246	718	raxB	COG2274V	XF1220	XALc_1791	Smal_1584	XALc_2563
major facilitator superfamily protein	LOST only by XYL		XCV1247	417	-	COG0477GEPR		XALc_0877	Smal_2999
hypothetical protein XCV1248	LOST only by XYL		XCV1248	134	-	-		XALc_0876	Smal_2997
putative peptidyl dipeptidase precursor	LOST only by XYL		XCV1249	672	-	-		XALc_0887	Smal_2996
putative membrane-associated hydrolase	CONSERVED in XALB and XYL		XCV1250	555	-	COG2194R	XF0375	XALc_0888	Smal_2995
hypothetical protein XCV1251	CONSERVED in XALB and XYL		XCV1251	254	-	COG3907R	XF0374	XALc_0889	Smal_2994
putative glycosyltransferase	LOST by XYL and XALB		XCV1252	575	-	COG1807M			Smal_2993
two-component system regulatory protein	LOST only by XYL		XCV1253	252	-	COG0745TK		XALc_0890	Smal_2992
two-component system sensor protein	LOST only by XYL		XCV1254	429	-	COG0642T		XALc_0891	Smal_2991
hypothetical protein XCV1255	CONSERVED in XALB and XYL		XCV1255	163	-	-	XF1319	XALc_0892	Smal_1093
cell division topological specificity factor MinE	CONSERVED in XALB and XYL		XCV1256	85	minE	COG0851D	XF1320	XALc_0893	Smal_1094
septum site-determining protein (cell division inhibitor) MinD	CONSERVED in XALB and XYL		XCV1257	269	minD	COG2894D	XF1321	XALc_0894	Smal_1095
septum formation inhibitor	CONSERVED in XALB and XYL		XCV1258	248	minC	COG0850D	XF1322	XALc_0895	Smal_1096
putative acetyltransferase	CONSERVED in XALB and XYL		XCV1259	252	-	COG3818R	XF1323	XALc_0896	Smal_1097
two-component system sensor protein	LOST only by XYL		XCV1260	398	-	COG4585T		XALc_0897	Smal_1098
two-component system regulatory protein	LOST only by XYL		XCV1261	213	-	COG2197TK		XALc_0898	Smal_1099
hypothetical protein XCV1262	CONSERVED in XALB and XYL		XCV1262	393	-	-	XF1324	XALc_0899	Smal_1100
hypothetical protein XCV1263	LOST only by XYL		XCV1263	128	-	-		XALc_0900	Smal_1101
DNA-3-methyladenine glycosylase	LOST only by XALB		XCV1264	224	alkA	COG0122L	XF1326
putative D-alanyl-D-alanine carboxypeptidase	CONSERVED in XALB and XYL		XCV1265	208	-	COG1876M	XF0881	XALc_0901	Smal_1102
hypothetical protein XCV1266	LOST by XYL and XALB		XCV1266	60	-	COG4877S			Smal_1105
integral membrane protease subunit	LOST only by XYL		XCV1268	289	-	COG0330O		XALc_0903	Smal_1106
phosphoribosylglycinamide formyltransferase 2	LOST only by XYL		XCV1269	400	purT	COG0027F		XALc_0906	Smal_1107
hypothetical protein XCV1270	LOST by XYL and XALB	LOST by XYL, XALB and XOO	XCV1270	350	-	-			Smal_0384
putative secreted protein	LOST by XYL and XALB	LOST by XYL, XALB and XOO	XCV1271	204	-	-			Smal_0382	Smal_0383
hypothetical protein XCV1272	LOST only by XYL		XCV1272	443	-	-		XALc_0907	Smal_1108
arginyl-tRNA-protein transferase	CONSERVED in XALB and XYL		XCV1273	251	ate	COG2935O	XF1018	XALc_0908	Smal_1109
putative secreted protein	LOST only by XYL		XCV1274	196	-	COG5126TZDR		XALc_0909	Smal_1110
putative secreted protein	LOST only by XYL		XCV1275	161	-	-		XALc_3071
RNA polymerase ECF-type sigma factor	LOST by XYL and XALB	LOST by XYL, XALB and XOO	XCV1276	397	rfaY	COG1595K			Smal_1111
hypothetical protein XCV1277	CONSERVED in XALB and XYL		XCV1277	170	-	-	XF1020	XALc_0910	Smal_1112
putative acyl-CoA thioesterase (fragment)	CONSERVED in XALB and XYL		XCV1279	223	tesB	COG1946I	XF1021	XALc_0911	Smal_1113
putative enoyl-CoA hydratase	LOST only by XYL		XCV1280	256	-	COG1024I		XALc_0912	Smal_1114
hypothetical protein XCV1281	LOST only by XYL		XCV1281	156	-	COG2847S		XALc_0913	Smal_1115
putative thioesterase	LOST only by XYL		XCV1282	134	-	COG0824R		XALc_0914	Smal_1117
excinuclease ABC subunit A	CONSERVED in XALB and XYL		XCV1283	987	uvrA	COG0178L	XF2426	XALc_0915	Smal_1118
50S ribosomal protein L21	CONSERVED in XALB and XYL		XCV1284	106	rplU	COG0261J	XF2424	XALc_0916	Smal_1119
50S ribosomal protein L27	CONSERVED in XALB and XYL		XCV1285	86	rpmA	COG0211J	XF2423	XALc_0917	Smal_1120
GTPase ObgE	CONSERVED in XALB and XYL		XCV1286	355	obgE	COG0536R	XF2422	XALc_0918	Smal_1121
30S ribosomal protein S20	CONSERVED in XALB and XYL		XCV1287	89	rpsT	COG0268J	XF2421	XALc_0919	Smal_1122
putative Mouse virulence factor family protein	CONSERVED in XALB and XYL		XCV1288	520	-	COG0728R	XF2420	XALc_0920	Smal_1123
bifunctional riboflavin kinase/FMN adenylyltransferase	CONSERVED in XALB and XYL		XCV1289	350	ribF	COG0196H	XF2419	XALc_0921	Smal_1124
isoleucyl-tRNA synthetase	CONSERVED in XALB and XYL		XCV1290	943	ileS	COG0060J	XF2418	XALc_0922	Smal_1125
lipoprotein signal peptidase	CONSERVED in XALB and XYL		XCV1291	172	lspA	COG0597MU	XF2417	XALc_0923	Smal_1126
4-hydroxy-3-methylbut-2-enyl diphosphate reductase	CONSERVED in XALB and XYL		XCV1292	316	ispH	COG0761IM	XF2416	XALc_0924	Smal_1127
hypothetical protein XCV1302	LOST only by XYL		XCV1302	188	-	COG0188L		XALc_3139
cytochrome O ubiquinol oxidase subunit II	CONSERVED in XALB and XYL		XCV1307	311	cyoA	COG1622C	XF1390	XALc_0929	Smal_1140	Smal_3794
cytochrome O ubiquinol oxidase subunit I	CONSERVED in XALB and XYL		XCV1308	666	cyoB	COG0843C	XF1389	XALc_0930	Smal_1141
cytochrome O ubiquinol oxidase subunit III	CONSERVED in XALB and XYL		XCV1309	208	cyoC	COG1845C	XF1388	XALc_0931	Smal_1142
cytochrome O ubiquinol oxidase subunit IV	CONSERVED in XALB and XYL		XCV1310	111	cyoD	COG3125C	XF1387	XALc_0932	Smal_1143
putative glycyl aminopeptidase precursor	LOST only by XYL		XCV1311	626	-	COG3975R		XALc_0933	Smal_1128	XALc_0114
DNA repair protein RadA	CONSERVED in XALB and XYL		XCV1312	463	radA	COG1066O	XF1378	XALc_0935	Smal_1145
Hsp90 family heat shock protein	LOST by XYL and XALB		XCV1316	656	-	COG0326O			Smal_1146
hypothetical protein XCV1317	LOST by XYL and XALB		XCV1317	774	-	COG0457R			Smal_1147
TonB-dependent outer membrane receptor	LOST by XYL and XALB	LOST by XYL, XALB and XOO	XCV1326	789	-	COG1629P			Smal_2764
hypothetical protein XCV1328	LOST by XYL and XALB	LOST by XYL, XALB and XOO	XCV1328	165	-	COG5507S			Smal_0270
putative two-component system regulatory protein	LOST by XYL and XALB	LOST by XYL, XALB and XOO	XCV1329	376	-	COG0642T, COG0784T			Smal_1740
chemotaxis response regulator protein-glutamate methylesterase	LOST by XYL and XALB	LOST by XYL, XALB and XOO	XCV1330	194	cheB	COG2201NT			Smal_1739
methylase of chemotaxis methyl-accepting proteins	LOST by XYL and XALB	LOST by XYL, XALB and XOO	XCV1331	274	cheR1	COG1352NT			Smal_1738
two-component system sensor/response regulator fusionprotein	LOST by XYL and XALB	LOST by XYL, XALB and XOO	XCV1332	1068	-	COG0642T, COG0784T			Smal_1737
putative two-component system sensor protein	LOST by XYL and XALB	LOST by XYL, XALB and XOO	XCV1333	387	-	COG0642T, COG2202T			Smal_1736
putative two-component system response regulator	LOST by XYL and XALB	LOST by XYL, XALB and XOO	XCV1334	122	-	COG0784T			Smal_1735
putative alpha-L-arabinofuranosidase precursor	LOST only by XYL		XCV1335	527	-	COG3534G		XALc_0946
putative aldose 1-epimerase	LOST only by XYL		XCV1336	349	-	COG2017G		XALc_0947
putative cytochrome C assembly protein	CONSERVED in XALB and XYL		XCV1337	263	-	COG4137R	XF0072	XALc_0948	Smal_1149	XF0171
Signal recognition particle protein	CONSERVED in XALB and XYL		XCV1338	458	ffh	COG0541U	XF0073	XALc_0949	Smal_1150
2-nitropropane dioxygenase (N-terminal fragment)	CONSERVED in XALB and XYL		XCV1339	280	-	COG2070R	XF0121	XALc_0950	Smal_1151
hypothetical protein XCV1341	CONSERVED in XALB and XYL		XCV1341	274	-	COG0115EH	XF0075	XALc_0951	Smal_1152
30S ribosomal protein S16	CONSERVED in XALB and XYL		XCV1342	85	rpsP	COG0228J	XF0107	XALc_0952	Smal_1153
16S rRNA-processing protein	CONSERVED in XALB and XYL		XCV1343	180	rimM	COG0806J	XF0108	XALc_0953	Smal_1154
tRNA (guanine-N(1)-)-methyltransferase	CONSERVED in XALB and XYL		XCV1344	252	trmD	COG0336J	XF0109	XALc_0954	Smal_1155
50S ribosomal protein L19	CONSERVED in XALB and XYL		XCV1345	135	rplS	COG0335J	XF0110	XALc_0955	Smal_1156
multi anti extrusion family protein	LOST only by XYL		XCV1346	520	-	COG0534V		XALc_0956	Smal_1160
heat shock protein 15-like protein	LOST only by XYL		XCV1349	135	hslR	COG1188J		XALc_0958	Smal_1162
catalase	CONSERVED in XALB and XYL		XCV1350	748	katG	COG0376P	XF2232	XALc_0959
hypothetical protein XCV1351	LOST by XYL and XALB	LOST by XYL, XALB and XOO	XCV1351	204	-	COG5403S			Smlt1384
DNA mismatch repair protein	CONSERVED in XALB and XYL		XCV1352	873	mutS	COG0249L	XF1716	XALc_2230	Smal_1166
putative secreted protein	LOST only by XYL		XCV1353	933	-	COG3209M		XALc_2338
putative DNA-binding protein	LOST by XYL and XALB		XCV1362	461	-	COG1396K, COG3800R			Smal_0218
putative aldehyde dehydrogenase	LOST by XYL and XALB		XCV1363	570	-	COG1012C			Smal_0219
acyl-CoA dehydrogenase	LOST by XYL and XALB		XCV1364	407	-	COG1960I			Smal_0220
enoyl-CoA hydratase	LOST by XYL and XALB		XCV1365	265	-	COG1024I			Smal_0221
enoyl-CoA hydratase/isomerase family protein	LOST by XYL and XALB		XCV1366	393	-	COG1024I			Smal_0222
3-hydroxyisobutyrate dehydrogenase	LOST by XYL and XALB		XCV1367	295	-	COG2084I			Smal_0223
cobalt-zinc-cadmium resistance protein	CONSERVED in XALB and XYL		XCV1368	321	czcD	COG1230P	XF0866	XALc_2549	Smal_1196
fatty oxidation complex alpha subunit	LOST only by XYL		XCV1369	693	fadB	COG1024I, COG1250I		XALc_2548	Smal_2982
RNA polymerase sigma factor RpoE	CONSERVED in XALB and XYL		XCV1370	206	rpoE2	COG1595K	XF2239	XALc_2547	Smal_2981
putative negative regulator of sigma E activity	CONSERVED in XALB and XYL		XCV1371	298	-	COG3073T	XF2240	XALc_2546	Smal_2980
periplasmic serine protease MucD	CONSERVED in XALB and XYL		XCV1372	525	mucD	COG0265O	XF2241	XALc_2545	Smal_2979
GTP-binding protein LepA	CONSERVED in XALB and XYL		XCV1373	596	lepA	COG0481M	XF2243	XALc_2544	Smal_2978
Signal peptidase I	CONSERVED in XALB and XYL		XCV1374	266	lepB	COG0681U	XF2244	XALc_2543	Smal_2977
hypothetical protein XCV1375	CONSERVED in XALB and XYL		XCV1375	125	-	-	XF2245	XALc_2542	Smal_2976
ribonuclease III	CONSERVED in XALB and XYL		XCV1376	226	rnc	COG0571K	XF2246	XALc_2541	Smal_2975
GTP-binding protein Era	CONSERVED in XALB and XYL		XCV1377	300	era	COG1159R	XF2247	XALc_2540	Smal_2974
DNA repair protein RecO	CONSERVED in XALB and XYL		XCV1379	240	recO	COG1381L	XF2248	XALc_2539	Smal_2973
putative two-component system response regulator	CONSERVED in XALB and XYL		XCV1380	240	-	COG0784T	XF2359	XALc_2538	Smal_2972
23S rRNA 5-methyluridine methyltransferase	CONSERVED in XALB and XYL		XCV1381	477	rumA	COG2265J	XF2358	XALc_2537	Smal_2971
putative adenylate cyclase family protein	CONSERVED in XALB and XYL		XCV1382	165	-	COG2954S	XF2357	XALc_2536	Smal_2970
hypothetical protein XCV1383	CONSERVED in XALB and XYL		XCV1383	242	-	COG2761Q	XF2135	XALc_2535	Smal_2969
beta-hexosaminidase	CONSERVED in XALB and XYL		XCV1386	361	-	COG1472G	XF2355	XALc_2534	Smal_2968
hypoxanthine-guanine phosphoribosyltransferase	CONSERVED in XALB and XYL		XCV1387	184	hpt	COG0634F	XF2354	XALc_2533	Smal_2967
5'-methylthioadenosine phosphorylase	CONSERVED in XALB and XYL		XCV1388	250	deoD	COG0005F	XF2353	XALc_2532	Smal_2966
cold shock protein	LOST only by XALB		XCV1389	68	scoF	COG1278K	XF2352		Smal_2965
putative monooxygenase	LOST by XYL and XALB		XCV1390	347	-	COG0654HC			Smal_2964
putative phosphoesterase	LOST by XYL and XALB		XCV1392	216	-	COG1407R			Smal_2962
ATP-dependent helicase	LOST by XYL and XALB		XCV1393	833	-	COG1201R			Smal_2961
ATP-dependent DNA ligase	LOST by XYL and XALB		XCV1394	534	-	COG1793L			Smal_2960
mRNA 3'-end processing factor	LOST by XYL and XALB		XCV1395	340	-	COG1236J			Smal_2959
hypothetical protein XCV1396	LOST only by XYL		XCV1396	121	-	COG0777I		XALc_2530
hypothetical protein XCV1397	LOST only by XYL		XCV1397	185	-	COG1664M		XALc_2529
putative sensor protein	LOST only by XYL		XCV1398	569	-	COG2199T, COG2203T		XALc_2528
acetyl-CoA C-acetyltransferase	LOST only by XYL		XCV1401	391	thlA	COG0183I		XALc_2525	Smal_2955
autotransporter subtilase family protease	CONSERVED in XALB and XYL		XCV1402	944	-	COG1404O, COG4625S	XF0267	XALc_2524	Smal_2954	XF1026	XF1851
leucine dehydrogenase	LOST only by XYL		XCV1403	366	ldh	COG0334E		XALc_2523	Smal_2953
hypothetical protein XCV1405	LOST by XYL and XALB		XCV1405	209	-	COG1451R			Smal_2949
hypothetical protein XCV1406	LOST by XYL and XALB		XCV1406	57	-	-			Smal_2788
hypothetical protein XCV1408	LOST by XYL and XALB		XCV1408	88	-	COG1734T			Smal_2947
hypothetical protein XCV1409	LOST by XYL and XALB		XCV1409	188	-	COG0668M			Smal_2944
heat shock protein	LOST only by XYL		XCV1411	458	-	COG0443O		XALc_2508	Smal_2937
cation diffusion facilitator family protein	LOST by XYL and XALB		XCV1414	355	-	COG0053P			Smlt2632
putative PhnA-like phosphonoacetate hydrolase	LOST by XYL and XALB		XCV1415	111	-	COG2824P			Smal_2936
putative oxidoreductase	CONSERVED in XALB and XYL		XCV1417	372	-	COG1902C	XF1732	XALc_2507	Smal_2006
putative arabinose efflux porter	LOST by XYL and XALB		XCV1418	441	-	COG2814G			Smal_2453
hypothetical protein XCV1419	LOST by XYL and XALB	LOST by XYL, XALB, XCC and XOO	XCV1419	105	-	-			Smlt0508
hypothetical protein XCV1420	LOST by XYL and XALB		XCV1420	151	-	-			Smal_3555
hypothetical protein XCV1422	LOST by XYL and XALB		XCV1422	201	-	COG4339S			Smal_2934
type IV secretion system VirJ-like protein	CONSERVED in XALB and XYL		XCV1424	457	-	COG3946U	XF2679	XALc_2504	Smal_2931
hypothetical protein XCV1425	CONSERVED in XALB and XYL		XCV1425	867	-	COG0392S, COG2898S	XF1641	XALc_2503	Smal_2930
hypothetical protein XCV1426	LOST by XYL and XALB		XCV1426	292	-	-			Smal_2932
putative endoribonuclease L-PSP	CONSERVED in XALB and XYL		XCV1427	115	-	COG0251J	XF1711	XALc_2502	Smal_2929
putative cyclopropane-fatty-acyl-phospholipid synthase	LOST only by XYL		XCV1428	357	cfa	COG2230M		XALc_2501	Smal_1951
hypothetical protein XCV1429	LOST only by XYL		XCV1429	260	-	COG3752S		XALc_2500	Smal_1952
hypothetical protein XCV1430	LOST only by XYL		XCV1430	181	-	-		XALc_2499	Smal_1953
cyclopropane-fatty-acyl-phospholipid synthase	LOST only by XYL		XCV1431	431	cfa	COG2230M		XALc_2498	Smal_1954
hypothetical protein XCV1432	LOST only by XYL		XCV1432	295	-	COG3496S		XALc_2497	Smal_1955
putative flavin containing amine oxidoreductase	LOST only by XYL		XCV1433	455	-	COG2907R		XALc_2496	Smal_1956
fatty-acid desaturase	LOST only by XYL		XCV1434	377	-	COG1398I		XALc_2495	Smal_1957
hypothetical protein XCV1435	LOST only by XYL		XCV1435	281	-	COG5343S		XALc_2494
RNA polymerase sigma factor	LOST only by XYL		XCV1436	187	rpoE3	COG1595K		XALc_2493	Smal_1610	XCV3224
hypothetical protein XCV1437	LOST only by XYL		XCV1437	122	-	-		XALc_2492
putative secreted protein	LOST only by XYL		XCV1438	262	-	-		XALc_2491	Smal_1958
ferredoxin	CONSERVED in XALB and XYL		XCV1439	156	-	COG2878C	XF0547	XALc_2490	Smal_2928
putative phosphatase	LOST only by XYL		XCV1440	245	-	COG0560E		XALc_2489	Smal_2927
methionyl-tRNA synthetase	CONSERVED in XALB and XYL		XCV1441	694	metG	COG0073R, COG0143J	XF0549	XALc_2488	Smal_2926
putative secreted protein	LOST only by XYL		XCV1442	149	-	COG4731S		XALc_2487	Smal_2925
putative glyoxylase I family protein	LOST by XYL and XALB	LOST by XYL, XALB and XOO	XCV1445	151	-	COG0346E			Smal_2924
hypothetical protein XCV1446	LOST only by XYL		XCV1446	226	-	-		XALc_0116
hypothetical protein XCV1447	LOST only by XYL		XCV1447	141	-	-		XALc_0117
homocysteine methyltransferase	LOST only by XYL		XCV1449	321	mmuM	COG2040E		XALc_2486
putative secreted protein	CONSERVED in XALB and XYL		XCV1450	645	-	COG4805S	XF0172	XALc_2485	Smal_2922
hypothetical protein XCV1451	LOST only by XYL		XCV1451	258	-	COG1738S		XALc_2484	Smal_2921
hypothetical protein XCV1452	CONSERVED in XALB and XYL		XCV1452	245	-	COG2928S	XF0199	XALc_2483	Smal_2920
hypothetical protein XCV1453	LOST by XYL and XALB		XCV1453	458	-	-			Smal_2919
PadR-like family transcriptional regulator	LOST by XYL and XALB	LOST by XYL, XALB and XOO	XCV1455	120	-	COG1695K			Smal_1244
hypothetical protein XCV1456	LOST by XYL and XALB	LOST by XYL, XALB and XOO	XCV1456	305	-	COG4591M, COG4709S			Smal_1245
Poly-beta-hydroxyalkanoate depolymerase	LOST only by XYL		XCV1457	447	phaZ	COG4553I		XALc_2044	Smal_1246
hypothetical protein XCV1458	CONSERVED in XALB and XYL		XCV1458	200	-	COG0500QR	XF0201	XALc_2043	Smal_1247
hypothetical protein XCV1459	CONSERVED in XALB and XYL		XCV1459	148	-	COG1981S	XF0202	XALc_2042	Smal_1248
acetyl-CoA carboxylase carboxyltransferase subunit alpha	CONSERVED in XALB and XYL		XCV1462	319	accA	COG0825I	XF0203	XALc_2041	Smal_1249
DNA polymerase III subunit alpha	CONSERVED in XALB and XYL		XCV1463	1196	dnaE	COG0587L	XF0204	XALc_2040	Smal_1251
ribonuclease HII	CONSERVED in XALB and XYL		XCV1464	129	rnhB	COG0164L	XF1041	XALc_2039	Smal_1252
lipid-A-disaccharide synthase	CONSERVED in XALB and XYL		XCV1465	439	lpxB	COG0763M	XF1042	XALc_2038	Smal_1253
UDP-N-acetylglucosamine acyltransferase	CONSERVED in XALB and XYL		XCV1466	263	lpxA	COG1043M	XF1043	XALc_2037	Smal_1254
(3R)-hydroxymyristoyl-ACP dehydratase	CONSERVED in XALB and XYL		XCV1467	152	fabZ	COG0764I	XF1044	XALc_2036	Smal_1255
UDP-3-O-	CONSERVED in XALB and XYL		XCV1468	337	lpxD	COG1044M	XF1045	XALc_2035	Smal_1256
outer membrane antigen	CONSERVED in XALB and XYL		XCV1470	788	oma	COG4775M	XF1046	XALc_2034	Smal_1257
putative membrane-associated zinc metalloprotease	CONSERVED in XALB and XYL		XCV1471	448	-	COG0750M	XF1047	XALc_2033	Smal_1258
1-deoxy-D-xylulose 5-phosphate reductoisomerase	CONSERVED in XALB and XYL		XCV1472	396	dxr	COG0743I	XF1048	XALc_2032	Smal_1259
phosphatidate cytidylyltransferase	CONSERVED in XALB and XYL		XCV1473	275	cdsA	COG0575I	XF1049	XALc_2031	Smal_1260
undecaprenyl pyrophosphate synthetase	CONSERVED in XALB and XYL		XCV1474	252	uppS	COG0020I	XF1050	XALc_2030	Smal_1261
ribosome recycling factor	CONSERVED in XALB and XYL		XCV1475	185	frr	COG0233J	XF1051	XALc_2029	Smal_1262
uridylate kinase	CONSERVED in XALB and XYL		XCV1476	240	pyrH	COG0528F	XF1058	XALc_2028	Smal_1263
putative signal transduction protein	LOST by XYL and XALB	LOST by XYL, XALB and XOO	XCV1477	507	-	COG1639T, COG3706T			Smal_1264
elongation factor Ts	CONSERVED in XALB and XYL		XCV1478	292	tsf	COG0264J	XF2579	XALc_2027	Smal_1265
30S ribosomal protein S2	CONSERVED in XALB and XYL		XCV1479	265	rpsB	COG0052J	XF2580	XALc_2026	Smal_1266
pili assembly chaperone	LOST only by XYL		XCV1480	241	papD1	COG3121NU		XALc_2025	Smal_1267	Smal_1271	XCV1483
putative secreted protein	LOST only by XYL		XCV1481	344	-	COG5430S		XALc_2023	Smal_1269
PapC family outer membrane usher protein	LOST only by XYL		XCV1482	804	papC	COG3188NU		XALc_2022	Smal_1270
putative secreted protein	LOST only by XYL		XCV1484	174	-	COG5430S		XALc_2021	Smal_1272
methionine aminopeptidase	CONSERVED in XALB and XYL		XCV1485	258	map	COG0024J	XF0111	XALc_2020	Smal_1273
PII uridylyl-transferase	CONSERVED in XALB and XYL		XCV1486	869	glnD	COG2844O	XF0113	XALc_2019	Smal_1274
2,3,4,5-tetrahydropyridine-2-carboxylate N-succinyltransferase	CONSERVED in XALB and XYL		XCV1487	285	dapD	COG2171E	XF0114	XALc_2018	Smal_1275
ArsC family protein	CONSERVED in XALB and XYL		XCV1488	118	-	COG1393P	XF0115	XALc_2017	Smal_1277
succinyl-diaminopimelate desuccinylase	CONSERVED in XALB and XYL		XCV1489	376	dapE	COG0624E	XF0116	XALc_2016	Smal_1278
asparagine synthetase B	CONSERVED in XALB and XYL		XCV1490	564	asnB	COG0367E	XF0118	XALc_2015	Smal_1280
putative secreted protein	CONSERVED in XALB and XYL		XCV1491	368	-	-	XF0119	XALc_2014
TonB-dependent outer membrane receptor (N-terminal fragment)	LOST by XYL and XALB		XCV1493	413	-	COG1629P			Smal_2461
penicillin amidase precursor	LOST only by XYL		XCV1494	804	-	COG2366R		XALc_2011	Smal_1282
bacterioferritin	LOST only by XYL		XCV1495	161	brf	COG2193P		XALc_2013	Smal_1283
DNA topoisomerase IV subunit A	CONSERVED in XALB and XYL		XCV1497	747	parC	COG0188L	XF1353	XALc_2012	Smal_1284
AraC family transcriptional regulator	LOST by XYL and XALB		XCV1498	283	-	COG2207K			Smal_1285
MarR family transcriptional regulator	CONSERVED in XALB and XYL		XCV1499	149	-	COG1846K	XF1354	XALc_2010	Smal_1286
outer membrane efflux protein	LOST only by XYL		XCV1500	477	oprN3	COG1538MU		XALc_2009	Smal_1287
membrane fusion protein	LOST only by XYL		XCV1501	397	-	COG1566V		XALc_2008	Smal_1288
major facilitator superfamily protein	CONSERVED in XALB and XYL		XCV1502	526	-	COG0477GEPR	XF1765	XALc_2007	Smlt1530	Smlt1306	XALc_1515
beta-glucosidase precursor	LOST only by XYL		XCV1505	753	bglS	COG1472G		XALc_1117	Smal_2371
proton-dependent oligopeptide transporter family protein	LOST by XYL and XALB	LOST by XYL, XALB and XOO	XCV1507	645	-	COG3104E			Smal_2667
rhomboid family membrane protein	CONSERVED in XALB and XYL		XCV1508	202	-	COG0705R	XF2186	XALc_1118	Smal_2666
hypothetical protein XCV1509	LOST by XYL and XALB		XCV1509	62	-	-			Smal_2665
hypothetical protein XCV1510	LOST only by XYL		XCV1510	89	-	COG2388R		XALc_1120	Smal_2664
putative secreted protein	LOST only by XYL		XCV1511	281	-	-		XALc_1121	Smal_2663
MarR family transcriptional regulator	CONSERVED in XALB and XYL		XCV1512	166	-	COG1846K	XF0216	XALc_1122
glutathione peroxidase-like protein	CONSERVED in XALB and XYL		XCV1514	161	gpo	COG0386O	XF1890	XALc_1124	Smal_2660
putative ferredoxin-NADP reductase	CONSERVED in XALB and XYL		XCV1515	259	-	COG1018C	XF1889	XALc_1125	Smal_2659
ABC transporter permease and ATP-binding protein	LOST only by XYL		XCV1516	626	-	COG1132V		XALc_1127	Smal_2658
putative fumarate hydratase	CONSERVED in XALB and XYL		XCV1517	505	-	COG1838C, COG1951C	XF1855	XALc_1128	Smal_2655
glutathione transferase	LOST by XYL and XALB		XCV1518	211	gst4	COG0625O			Smal_2653
outer membrane phospholipase A	LOST only by XYL		XCV1520	400	pldA	COG2829M		XALc_1129	Smal_2651
hypothetical protein XCV1521	LOST only by XYL		XCV1521	161	-	COG2839S		XALc_1130	Smal_2650
major cold shock protein	LOST only by XYL		XCV1522	71	cspA	COG1278K		XALc_1131	Smal_2649
outer membrane lipoprotein	CONSERVED in XALB and XYL		XCV1523	159	pcp	-	XF1547	XALc_1132	Smal_2648
hypothetical protein XCV1524	LOST only by XYL		XCV1524	142	-	-		XALc_1133	Smal_2647
NAD/FAD-binding protein	CONSERVED in XALB and XYL		XCV1525	276	-	COG1179H	XF1545	XALc_1134	Smal_2646
putative TatD related DNase	CONSERVED in XALB and XYL		XCV1526	255	-	COG0084L	XF0177	XALc_1135	Smal_2645
hypothetical protein XCV1527	LOST by XYL and XALB		XCV1527	71	-	-			Smal_2644
putative secreted protein	CONSERVED in XALB and XYL		XCV1528	263	-	COG3134S	XF0178	XALc_1136	Smal_2643
glutaryl-CoA dehydrogenase	LOST by XYL and XALB		XCV1529	391	-	COG1960I			Smal_0159
glutathione transferase	LOST by XYL and XALB		XCV1532	212	gst5	COG0625O			Smal_2641
asparagine synthase	LOST by XYL and XALB		XCV1533	646	asnB2	COG0367E			Smal_2639
putative NADPH-dependent FMN reductase	LOST by XYL and XALB		XCV1534	184	-	COG0431R			Smal_2638
replicative DNA helicase	CONSERVED in XALB and XYL		XCV1535	476	dnaB	COG0305L	XF0361	XALc_1138	Smal_2637
putative photolyase	LOST only by XYL		XCV1536	500	-	COG0415L		XALc_1139	Smal_1562
OmpA family outer membrane lipoprotein	CONSERVED in XALB and XYL		XCV1537	241	-	COG2885M	XF0363	XALc_1141	Smal_1563
LysR family transcriptional regulator	LOST by XYL and XALB	LOST by XYL, XALB and XOO	XCV1538	344	-	COG0583K			Smal_1564
short chain dehydrogenase, putative	LOST by XYL and XALB	LOST by XYL, XALB and XOO	XCV1539	331	-	COG1028IQR			Smal_1566
membrane fusion protein MexE	LOST by XYL and XALB	LOST by XYL, XALB and XOO	XCV1540	396	mexE	COG0845M			Smal_1567
short chain dehydrogenase	LOST by XYL and XALB	LOST by XYL, XALB and XOO	XCV1542	243	-	COG1028IQR			Smal_1569
outer membrane efflux protein	LOST by XYL and XALB	LOST by XYL, XALB and XOO	XCV1543	474	oprN4	COG1538MU			Smal_1570
putative signal transduction protein	LOST only by XYL		XCV1544	324	-	COG2199T		XALc_1142
SsrA-binding protein	CONSERVED in XALB and XYL		XCV1556	167	smpB	COG0691O	XF2348	XALc_1685	Smal_1590
hypothetical protein XCV1557	CONSERVED in XALB and XYL		XCV1557	143	-	COG2867I	XF2347	XALc_1684	Smal_1591
hypothetical protein XCV1558	CONSERVED in XALB and XYL		XCV1558	98	-	COG2914S	XF2346	XALc_1683	Smal_1592
putative outer membrane protein	CONSERVED in XALB and XYL		XCV1559	131	smpA	COG2913J	XF2345	XALc_1682	Smal_1593
ferric uptake regulator	CONSERVED in XALB and XYL		XCV1560	136	fur	COG0735P	XF2344	XALc_1681	Smal_1594
recombination protein N	CONSERVED in XALB and XYL		XCV1561	589	recN	COG0497L	XF2343	XALc_1680	Smal_1597
heat-inducible transcription repressor	CONSERVED in XALB and XYL		XCV1562	350	hrcA	COG1420K	XF2342	XALc_1679	Smal_1598
heat shock protein GrpE	CONSERVED in XALB and XYL		XCV1563	172	grpE	COG0576O	XF2341	XALc_1678	Smal_1599
molecular chaperone DnaK	CONSERVED in XALB and XYL		XCV1564	641	dnaK	COG0443O	XF2340	XALc_1677	Smal_1600
DnaJ protein	CONSERVED in XALB and XYL		XCV1565	375	dnaJ	COG0484O	XF2339	XALc_1676	Smal_1601
pyridoxine kinase	LOST by XYL and XALB		XCV1566	302	pdxY	COG2240H			Smal_1604
prephenate dehydrogenase	CONSERVED in XALB and XYL		XCV1567	373	-	COG0077E, COG0287E	XF2338	XALc_1675	Smal_1605
hypothetical protein XCV1568	LOST by XYL and XALB	LOST by XYL, XALB, XCC and XOO	XCV1568	93	-	COG5277Z			Smal_1606
ABC transporter permease and ATP-binding protein	CONSERVED in XALB and XYL		XCV1573	589	-	COG1132V	XF2582	XALc_1674	Smal_1607
hypothetical protein XCV1574	LOST only by XYL		XCV1574	200	-	COG1739S		XALc_1673	Smal_1608
hypothetical protein XCV1575	LOST only by XYL		XCV1575	217	-	COG1611R		XALc_1671	Smal_1612
dihydrolipoamide dehydrogenase	CONSERVED in XALB and XYL		XCV1576	480	lpd	COG1249C	XF1548	XALc_1670	Smal_2632
dihydrolipoamide acetyltransferase	CONSERVED in XALB and XYL		XCV1577	404	sucB	COG0508C	XF1549	XALc_1669	Smal_2631
alpha-ketoglutarate decarboxylase	CONSERVED in XALB and XYL		XCV1578	990	kgd	COG0567C	XF1550	XALc_1668	Smal_2630
hypothetical protein XCV1579	LOST only by XYL		XCV1579	309	-	-		XALc_1667	Smal_2629
hypothetical protein XCV1580	CONSERVED in XALB and XYL		XCV1580	495	-	COG2850S	XF1552	XALc_1666	Smal_2628
adenylosuccinate lyase	CONSERVED in XALB and XYL		XCV1582	455	purB	COG0015F	XF1553	XALc_1665	Smal_2627
fumarate hydratase	CONSERVED in XALB and XYL		XCV1585	467	fumC	COG0114C	XF1554	XALc_1664	Smal_2626
putative secreted protein	CONSERVED in XALB and XYL		XCV1586	149	-	-	XF1600	XALc_1663	Smal_2625
putative secreted protein	LOST only by XYL		XCV1587	176	-	-		XALc_1662	Smal_2624
putative secreted protein	LOST only by XYL		XCV1588	272	-	COG3595S		XALc_1661	Smal_2623
putative ABC transporter permease	CONSERVED in XALB and XYL		XCV1589	328	-	-	XF1601	XALc_1660	Smal_2622
ABC transporter ATP-binding protein	CONSERVED in XALB and XYL		XCV1590	291	-	COG1131V	XF1602	XALc_1659	Smal_2621
GntR family transcriptional regulator	LOST only by XYL		XCV1591	120	-	COG1725K		XALc_1658	Smal_2620
glutathione peroxidase	CONSERVED in XALB and XYL		XCV1592	185	-	COG0386O	XF1604	XALc_1657
FKBP-type peptidyl-prolyl cis-trans isomerase	CONSERVED in XALB and XYL		XCV1593	323	fkpA	COG0545O	XF1605	XALc_1656	Smal_2617
UDP-glucose dehydrogenase	CONSERVED in XALB and XYL		XCV1594	449	ugd1	COG1004M	XF1606	XALc_1655	Smal_2616
hypothetical protein XCV1595	CONSERVED in XALB and XYL		XCV1595	78	-	COG2900S	XF1607	XALc_1653	Smal_2615
hypothetical protein XCV1596	CONSERVED in XALB and XYL		XCV1596	244	-	COG3122S	XF1608	XALc_1652	Smal_2614
LacI family transcription regulator	LOST by XYL and XALB		XCV1598	391	-	COG1609K			Smal_1775
putative glucose/galactose transporter	CONSERVED in XALB and XYL		XCV1599	436	-	COG0738G	XF1609	XALc_2650	Smal_1776
putative fructokinase	CONSERVED in XALB and XYL		XCV1600	328	-	COG0524G	XF1610	XALc_2744	Smal_1777
hypothetical protein XCV1601	CONSERVED in XALB and XYL		XCV1601	401	-	COG2942G	XF1611	XALc_2651	Smal_1778
5-methyltetrahydrofolate-homocysteine methyltransferase (fragment)	LOST only by XYL		XCV1602	917	meth	COG1410E		XALc_1767	Smal_2612
5-methyltetrahydrofolate-homocysteine methyltransferase (fragment)	LOST only by XYL		XCV1603	376	meth	COG0646E		XALc_1766	Smal_2611
ArsR family transcriptional regulator	CONSERVED in XALB and XYL		XCV1604	331	-	COG0500QR, COG0640K	XF1617	XALc_1765	Smal_2610
acyl-CoA dehydrogenase	LOST only by XYL		XCV1605	382	acdA	COG1960I		XALc_1764	Smal_2609
putative acetylhydrolase	LOST only by XYL		XCV1606	564	-	COG2755E		XALc_2006
RNase R	CONSERVED in XALB and XYL		XCV1607	842	vacB	COG0557K	XF1987	XALc_2000	Smal_1293
hypothetical protein XCV1608	LOST by XYL and XALB		XCV1608	157	-	COG3791S			Smal_1294
tRNA/rRNA methyltransferase	CONSERVED in XALB and XYL		XCV1609	249	-	COG0566J	XF1985	XALc_1999	Smal_1295
putative sensor protein	LOST by XYL and XALB	LOST by XYL, XALB and XOO	XCV1610	1065	-	COG2199T, COG3292T			Smal_1301
ribonuclease T	CONSERVED in XALB and XYL		XCV1611	213	rnt	COG0847L	XF2146	XALc_1998	Smal_1302
phosphate transport system regulatory protein	CONSERVED in XALB and XYL		XCV1613	236	phoU	COG0704P	XF2145	XALc_1994	Smal_1307
phosphate ABC transporter ATP-binding protein	CONSERVED in XALB and XYL		XCV1614	276	pstB	COG1117P	XF2144	XALc_1993	Smal_1308
ABC transporter phosphate permease	CONSERVED in XALB and XYL		XCV1615	289	pstA	COG0581P	XF2143	XALc_1992	Smal_1309
ABC transporter phosphate permease	CONSERVED in XALB and XYL		XCV1616	324	pstC	COG0573P	XF2142	XALc_1991	Smal_1310
ABC transporter phosphate-binding protein	CONSERVED in XALB and XYL		XCV1617	363	pstS	COG0226P	XF2141	XALc_1990	Smal_1311
phosphate binding protein	LOST only by XYL		XCV1618	339	phoX	COG0226P		XALc_1989	Smal_1312
phosphate-selective porin P	LOST by XYL and XALB		XCV1619	416	oprP1	COG3746P			Smlt1555
putative endonuclease III	CONSERVED in XALB and XYL		XCV1623	236	-	COG0177L	XF0647	XALc_1987	Smal_1314
3-hydroxybutyryl-CoA dehydratase	LOST only by XYL		XCV1625	260	-	COG1024I		XALc_1985	Smal_1316
peptidyl-prolyl cis-trans isomerase	CONSERVED in XALB and XYL		XCV1626	232	-	COG0545O	XF0644	XALc_1984	Smal_1317
putative NUDIX hydrolase family protein	LOST only by XYL		XCV1627	267	-	COG0494LR, COG3313R		XALc_1983	Smal_1318
thiosulfate sulfurtransferase	LOST only by XYL		XCV1628	290	sseA	COG2897P		XALc_1982	Smal_1319
putative secreted protein	LOST only by XYL		XCV1629	317	-	COG3358S		XALc_1981
putative N-acetylmuramoyl-L-alanine amidase	CONSERVED in XALB and XYL		XCV1630	191	-	COG3023V	XF2656	XALc_1980	Smal_1320
hypothetical protein XCV1631	LOST only by XYL		XCV1631	163	-	COG2258S		XALc_1979
hypothetical protein XCV1632	CONSERVED in XALB and XYL		XCV1632	175	-	COG3571R	XF2654	XALc_1978	Smal_1321
putative N-acetyltransferase	LOST only by XYL		XCV1633	168	-	COG3153R		XALc_1977	Smal_2432
23S rRNA m(2)G2445 methyltransferase	CONSERVED in XALB and XYL		XCV1635	711	-	COG0116L, COG1092R	XF2651	XALc_1976	Smal_1322
inorganic polyphosphate/ATP-NAD kinase	CONSERVED in XALB and XYL		XCV1636	258	ppnK	COG0061G	XF2090	XALc_1760	Smal_2604
putative 5'-nucleotidase	CONSERVED in XALB and XYL		XCV1637	321	-	-	XF2089	XALc_1759	Smal_2603
putative secreted protein	LOST only by XYL		XCV1638	191	-	-		XALc_1758	Smal_2602
hypothetical protein XCV1639	CONSERVED in XALB and XYL		XCV1639	228	-	COG5587S	XF2023	XALc_1757	Smal_2601
exonuclease I	CONSERVED in XALB and XYL		XCV1640	481	sbcB	COG2925L	XF2022	XALc_1756	Smal_2600
putative kynurenine 3-monooxygenase	LOST only by XYL		XCV1641	455	-	COG0654HC		XALc_1755	Smal_2599
putative kynureninase	LOST only by XYL		XCV1642	423	-	COG3844E		XALc_1754	Smal_2598
hypothetical protein XCV1643	LOST only by XYL		XCV1643	482	-	COG1289S		XALc_1753
3-hydroxyanthranilate 3,4-dioxygenase	LOST only by XYL		XCV1645	176	-	COG0662G		XALc_1752	Smal_2597
carbonic anhydrase	CONSERVED in XALB and XYL		XCV1646	220	-	COG0288P	XF0880	XALc_1751	Smal_2596
hypothetical protein XCV1647	LOST only by XYL		XCV1647	178	-	COG3926R		XALc_1750
hypothetical protein XCV1648	LOST only by XYL		XCV1648	176	-	-		XALc_1749
hypothetical protein XCV1649	LOST only by XYL		XCV1649	205	-	-		XALc_1748
hypothetical protein XCV1650	LOST only by XYL		XCV1650	86	-	-		XALc_1747
putative secreted protein	LOST only by XYL		XCV1652	247	-	-		XALc_1744
hypothetical protein XCV1653	LOST only by XYL		XCV1653	332	-	-		XALc_1743
two-component LuxR family response regulator	LOST only by XYL		XCV1654	236	-	COG2197TK		XALc_1742
PaiB family transcriptional regulator	CONSERVED in XALB and XYL		XCV1656	211	-	COG2808K	XF2038	XALc_1741	Smal_2595
hypothetical protein XCV1657	LOST only by XYL		XCV1657	108	-	-		XALc_1740	Smal_2594
hypothetical protein XCV1658	LOST only by XYL		XCV1658	141	-	-		XALc_1739	Smal_2593
asparaginyl-tRNA synthetase	CONSERVED in XALB and XYL		XCV1659	464	asnC	COG0017J	XF2563	XALc_1738	Smal_2592
putative iron-sulfur cluster assembly accessory protein	CONSERVED in XALB and XYL		XCV1660	112	-	COG0316S	XF2562	XALc_1737	Smal_2591
30S ribosomal protein S6	CONSERVED in XALB and XYL		XCV1661	143	rpsF	COG0360J	XF2561	XALc_1735
30S ribosomal protein S18	CONSERVED in XALB and XYL		XCV1662	76	rpsR	COG0238J	XF2560	XALc_1734	Smal_2588
50S ribosomal protein L9	CONSERVED in XALB and XYL		XCV1663	149	rplI	COG0359J	XF2559	XALc_1733	Smal_2587
chromosome segregation protein	CONSERVED in XALB and XYL		XCV1664	1167	smc	COG1196D	XF2558	XALc_1732	Smal_2586
cell division protein ZipA	CONSERVED in XALB and XYL		XCV1665	243	zipA	COG3115D	XF2557	XALc_1731	Smal_2585
putative aminotransferase	LOST only by XYL		XCV1667	374	hisC	COG0079E		XALc_1730	Smal_2584
NAD-dependent DNA ligase LigA	CONSERVED in XALB and XYL		XCV1668	833	ligA	COG0272L	XF2556	XALc_1729	Smal_2583
lysyl-tRNA synthetase	CONSERVED in XALB and XYL		XCV1669	320	lysS	COG2269J	XF2555	XALc_1728	Smal_2581
putative secreted protein	CONSERVED in XALB and XYL		XCV1670	228	-	-	XF2554	XALc_1727	Smal_2580
methylthioribose-1-phosphate isomerase	CONSERVED in XALB and XYL		XCV1671	354	mtnA	COG0182J	XF2553	XALc_1726	Smal_2579
DNA gyrase subunit A	CONSERVED in XALB and XYL		XCV1672	900	gyrA	COG0188L	XF2552	XALc_1725	Smal_2578
glucose dehydrogenase	LOST by XYL and XALB	LOST by XYL, XALB and XOO	XCV1673	822	gcd1	COG4993G			Smal_2577
putative secreted protein	LOST only by XYL		XCV1675	242	-	-		XALc_1720
urocanate hydratase	LOST only by XYL		XCV1676	555	hutU	COG2987E		XALc_1719	Smal_2552
N-formylglutamate amidohydrolase	LOST only by XYL		XCV1677	285	hutG	COG3741E		XALc_1718	Smal_2551
histidine ammonia-lyase	LOST only by XYL		XCV1678	513	hutH	COG2986E		XALc_1717	Smal_2550
imidazolonepropionase	LOST only by XYL		XCV1679	401	hutI	COG1228Q		XALc_1716	Smal_2549
N-formimino-L-glutamate deiminase	LOST only by XYL		XCV1680	456	-	COG0402FR		XALc_1715	Smal_2548
GntR family transcriptional regulator	LOST only by XYL		XCV1682	245	hutC	COG2188K		XALc_1714	Smal_2547
hypothetical protein XCV1683	LOST only by XYL		XCV1683	332	-	-		XALc_1712	Smal_2544
putative poly(hydroxyalcanoate) granule associated protein	CONSERVED in XALB and XYL		XCV1684	186	-	COG3937S	XF1275	XALc_1711	Smal_2543
hypothetical protein XCV1685	LOST only by XYL		XCV1685	91	-	-		XALc_1708	Smal_2542
hypothetical protein XCV1686	CONSERVED in XALB and XYL		XCV1686	324	-	COG1716T	XF1272	XALc_1707	Smal_2541
putative sulfite oxidase subunit YedZ	LOST only by XYL		XCV1687	218	-	COG2717S		XALc_1706
putative sulfite oxidase subunit YedY	LOST only by XYL		XCV1688	322	-	COG2041R		XALc_1705
phosphoserine aminotransferase	CONSERVED in XALB and XYL		XCV1689	361	serC	COG1932HE	XF2326	XALc_1704	Smal_2540
P-protein	CONSERVED in XALB and XYL		XCV1690	402	pheA	COG0077E, COG1605E	XF2325	XALc_1703	Smal_2539
3-phosphoshikimate 1-carboxyvinyltransferase	CONSERVED in XALB and XYL		XCV1691	440	aroA	COG0128E	XF2324	XALc_1702	Smal_2538
TonB-like protein	LOST by XYL and XALB		XCV1692	192	tonB2	COG0810M			Smal_2537
TonB-like protein	CONSERVED in XALB and XYL		XCV1693	223	tonB3	COG0810M	XF2287	XALc_1701	Smal_2536
seryl-tRNA synthetase	CONSERVED in XALB and XYL		XCV1694	426	serS	COG0172J	XF2286	XALc_1700	Smal_2535
[acyl-carrier protein] phosphodiesterase [Xanthomonas campestris pv. vesicatoria str. 85-10]	LOST by XYL and XALB		XCV1695	194	acpD	COG1182I			Smal_2533
LysR family transcriptional regulator	LOST only by XYL		XCV1696	338	-	COG0583K		XALc_1699	Smal_2532
methyl-accepting chemotaxis protein	LOST only by XYL		XCV1702	703	-	COG0840NT		XALc_1361	Smal_1169	Smal_1851	XALc_1362	XALc_1364	XALc_1365	XALc_1926
RecA/DnaB superfamily regulatory protein	LOST by XYL and XALB	LOST by XYL, XALB and XOO	XCV1707	499	-	COG0467T			Smal_1030
histidine kinase-response regulator hybrid protein	LOST by XYL and XALB	LOST by XYL, XALB and XOO	XCV1708	690	cvgSY	COG0642T, COG0784T, COG2202T			Smal_1031
putative C-type cytochrome biogenesis protein	LOST only by XYL		XCV1709	235	-	-		XALc_1456
C-type cytochrome biogenesis protein CcmH	LOST only by XYL		XCV1710	143	ccmH1	COG3088O		XALc_1457
thiol:disulfide interchange protein (c-type cytochrome biogenesis protein CcmG)	LOST only by XYL		XCV1711	180	ccmG1	COG0526OC		XALc_1458
C-type cytochrome biogenesis membrane protein CcmF	CONSERVED in XALB and XYL		XCV1712	662	ccmF1	COG1138O	XF2460	XALc_1459	Smal_2704	XALc_1293	XCV2527
cytochrome c-type biogenesis protein CcmE	CONSERVED in XALB and XYL		XCV1713	156	ccmE1	COG2332O	XF2459	XALc_1460	Smal_2703	XCV2526
ABC transporter heme permease CcmC (c-type cytochrome biogenesis protein CcmC)	LOST only by XYL		XCV1715	252	ccmC1	COG0755O		XALc_1462
subtilase family serine protease	LOST only by XYL		XCV1716	272	-	COG1404O		XALc_1463
hypothetical protein XCV1717	LOST only by XYL		XCV1717	218	-	-		XALc_1464
RNA polymerase ECF-type sigma factor	LOST only by XYL		XCV1718	197	rpoE4	COG1595K		XALc_1465
hypothetical protein XCV1719	LOST only by XYL		XCV1719	269	-	-		XALc_1466
putative cytochrome C precursor	LOST only by XYL		XCV1720	130	-	COG3474C		XALc_1467
putative cytochrome C precursor	LOST only by XYL		XCV1721	447	-	-		XALc_1468
putative cytochrome-like protein	LOST only by XYL		XCV1722	206	-	COG3038C		XALc_1469
SAM-dependent methyltransferase	LOST only by XALB		XCV1729	280	-	COG0500QR	XF1397
putative major facilitator superfamily protein (fragment)	LOST only by XYL		XCV1739	280	-	COG0477GEPR		XALc_3103
putative monooxygenase	LOST by XYL and XALB		XCV1740	334	-	COG2141C			Smal_1438
hypothetical protein XCV1741	LOST by XYL and XALB		XCV1741	166	-	COG3871R			Smal_1439
exopolysaccharide synthesis protein exoD	LOST by XYL and XALB		XCV1742	222	exoD	COG3932R			Smal_1440
HlyC/CorC family transporter	CONSERVED in XALB and XYL		XCV1743	446	-	COG1253R	XF1280	XALc_1686	Smal_1441
putative pit accessory protein	LOST by XYL and XALB		XCV1744	208	pitX	COG1392P			Smal_1442
putative low-affinity inorganic phosphate transporter	LOST by XYL and XALB		XCV1745	375	pitA	COG0306P			Smal_1443
serine carboxypeptidase	CONSERVED in XALB and XYL		XCV1747	501	-	COG2939E	XF1282	XALc_1143	Smal_1444
DNA topoisomerase IV subunit B	CONSERVED in XALB and XYL		XCV1748	673	parE	COG0187L	XF1286	XALc_1147	Smal_1446
CTP synthetase	CONSERVED in XALB and XYL		XCV1749	554	pyrG	COG0504F	XF1288	XALc_1149	Smal_1448
2-dehydro-3-deoxyphosphooctonate aldolase	CONSERVED in XALB and XYL		XCV1750	276	-	COG2877M	XF1289	XALc_1150	Smal_1449
phosphopyruvate hydratase	CONSERVED in XALB and XYL		XCV1752	430	eno	COG0148G	XF1291	XALc_1151	Smal_1452
2-C-methyl-D-erythritol 4-phosphate cytidylyltransferase	CONSERVED in XALB and XYL		XCV1754	264	ispD	COG1211I	XF1293	XALc_1153	Smal_1454
2-C-methyl-D-erythritol 2,4-cyclodiphosphate synthase	CONSERVED in XALB and XYL		XCV1755	166	ispF	COG0245I	XF1294	XALc_1154	Smal_1455
tRNA pseudouridine synthase D	LOST only by XYL		XCV1756	369	truD	COG0585S		XALc_1155	Smal_1456
small MutS-related protein	CONSERVED in XALB and XYL		XCV1757	180	-	COG2840S	XF1295	XALc_1156	Smal_1457
stationary phase survival protein SurE	CONSERVED in XALB and XYL		XCV1758	259	surE	COG0496R	XF0858	XALc_1157	Smal_1458
putative L-isoaspartate O-methyltransferase	CONSERVED in XALB and XYL		XCV1759	225	-	COG2518O	XF0857	XALc_1158	Smal_1459
hypothetical protein XCV1760	CONSERVED in XALB and XYL		XCV1760	204	-	COG1238S	XF0856	XALc_1159	Smal_1460
outer membrane lipoprotein	CONSERVED in XALB and XYL		XCV1761	259	nlpD	COG0739M	XF0855	XALc_1160	Smal_1461
hypothetical protein XCV1762	CONSERVED in XALB and XYL		XCV1762	124	-	COG3737S	XF0096	XALc_1161	Smal_1464
hypothetical protein XCV1763	CONSERVED in XALB and XYL		XCV1763	101	-	COG1534J	XF0095	XALc_1162	Smal_1465
cell division protein FtsJ	CONSERVED in XALB and XYL		XCV1764	210	ftsJ	COG0293J	XF0094	XALc_1163	Smal_1466
cell division protein FtsH (ATP-dependent zinc metallopeptidase)	CONSERVED in XALB and XYL		XCV1765	648	ftsH	COG0465O	XF0093	XALc_1164	Smal_1467
dihydropteroate synthase	CONSERVED in XALB and XYL		XCV1766	300	folP	COG0294H	XF0091	XALc_1165	Smal_1469
tRNA delta(2)-isopentenylpyrophosphate transferase	CONSERVED in XALB and XYL		XCV1767	327	miaA	COG0324J	XF0090	XALc_1166	Smal_1470
RNA-binding protein Hfq	CONSERVED in XALB and XYL		XCV1768	92	hfq	COG1923R	XF0089	XALc_1167	Smal_1471
GTP-binding protein	CONSERVED in XALB and XYL		XCV1769	439	hflX	COG2262R	XF0088	XALc_1168	Smal_1472
putative competence-damaged protein	CONSERVED in XALB and XYL		XCV1770	166	-	COG1546R	XF0086	XALc_1169	Smal_1473
hypothetical protein XCV1771	LOST by XYL and XALB		XCV1771	558	-	COG0661R			Smal_1474
LexA repressor	CONSERVED in XALB and XYL		XCV1772	213	lexA2	COG1974KT	XF0122	XALc_1170	Smal_1475
recombinase A	CONSERVED in XALB and XYL		XCV1773	344	recA	COG0468L	XF0123	XALc_1171	Smal_1476
recombination regulator RecX	LOST only by XYL		XCV1774	162	recX	COG2137R		XALc_1172	Smal_1477
alanyl-tRNA synthetase	CONSERVED in XALB and XYL		XCV1775	882	alaS	COG0013J	XF0124	XALc_1173	Smal_1478
carbon storage regulator	CONSERVED in XALB and XYL		XCV1776	70	csrA1	COG1551T	XF0125	XALc_1174	Smal_1479
putative methyl-accepting chemotaxis protein	LOST by XYL and XALB	LOST by XYL, XALB and XOO	XCV1778	708	-	COG0840NT, COG2202T			Smal_2405
putative pirin-related protein	LOST by XYL and XALB		XCV1780	233	-	COG1741R			Smal_1502
LysR family transcriptional regulator	LOST by XYL and XALB		XCV1781	314	-	COG0583K			Smal_1503
hypothetical protein XCV1782	LOST only by XYL		XCV1782	330	-	COG0586S, COG0607P		XALc_1176
hypothetical protein XCV1783	LOST by XYL and XALB		XCV1783	293	-	COG4757R			Smal_1504
phosphomethylpyrimidine kinase	CONSERVED in XALB and XYL		XCV1784	295	thiD	COG0351H	XF0621	XALc_1178	Smal_1505
hypothetical protein XCV1785	LOST only by XYL		XCV1785	223	-	-		XALc_1179	Smal_1506
putative secreted protein	LOST only by XYL		XCV1786	160	-	-		XALc_1180	Smal_1507
PhoH-like protein	CONSERVED in XALB and XYL		XCV1787	465	-	COG1875T	XF0959	XALc_1181	Smal_1508
AhpC/TSA family peroxiredoxin	CONSERVED in XALB and XYL		XCV1788	160	-	COG1225O	XF0961	XALc_1182	Smal_1509
hypothetical protein XCV1789	LOST by XYL and XALB		XCV1789	116	-	-			Smal_2860
glycine cleavage system regulatory protein	CONSERVED in XALB and XYL		XCV1790	208	gcvR	COG2716E	XF0962	XALc_1183	Smal_1510
dihydrodipicolinate synthase	CONSERVED in XALB and XYL		XCV1791	302	dapA	COG0329EM	XF0963	XALc_1184	Smal_1511
putative secreted protein	CONSERVED in XALB and XYL		XCV1792	172	-	-	XF0964	XALc_1185	Smal_1512
putative ferredoxin	CONSERVED in XALB and XYL		XCV1793	107	-	COG1146C	XF2601	XALc_1186	Smal_1513
putative 2-oxo-3-deoxygalactonate kinase	LOST only by XYL		XCV1794	292	-	COG3734G		XALc_1187
hypothetical protein XCV1795	LOST only by XYL		XCV1795	303	-	COG3386G		XALc_1188
galactonate dehydratase	LOST only by XYL		XCV1796	382	dgoD	COG4948MR		XALc_1189
2-dehydro-3-deoxy-6-phosphogalactonate aldolase	LOST only by XYL		XCV1797	210	dgoA	COG0800G		XALc_1190
LysR family transcriptional regulator	LOST only by XYL		XCV1798	323	-	COG0583K		XALc_1191
TonB-dependent outer membrane receptor	LOST only by XYL		XCV1801	906	-	COG1629P		XALc_1192
putative sialate O-acetylesterase	LOST only by XYL		XCV1803	638	-	COG3250G		XALc_1193
putative alpha-xylosidase	LOST only by XYL		XCV1805	967	-	COG1501G		XALc_1194
putative xylulose kinase	LOST only by XYL		XCV1807	497	-	COG1070G		XALc_1195
xylose isomerase	LOST only by XYL		XCV1808	445	-	COG2115G		XALc_1196		XALc_0064	XCV4330
sugar porter family protein	LOST only by XYL		XCV1809	475	-	COG0477GEPR		XALc_1197	Smal_1514
putative sugar transporter component	LOST only by XYL		XCV1810	499	-	-		XALc_2416	Smal_1335	Smal_1337	XALc_1622	XALc_1793	XCV3392
putative secreted protein	LOST only by XYL		XCV1811	144	-	-		XALc_2417	Smal_1336
N-acetylmuramoyl-L-alanine amidase precursor	LOST only by XYL		XCV1812	391	amiC	COG0860M		XALc_1199
putative GTP cyclohydrolase	CONSERVED in XALB and XYL		XCV1813	305	-	COG1469S	XF2096	XALc_1200
polynucleotide adenylyltransferase	CONSERVED in XALB and XYL		XCV1814	455	pcnB	COG0617J	XF0227	XALc_1203	Smal_1515
7,8-dihydro-6-hydroxymethylpterin- pyrophosphokinase	CONSERVED in XALB and XYL		XCV1815	161	folK	COG0801H	XF0228	XALc_1204	Smal_1516
3-methyl-2-oxobutanoate hydroxymethyltransferase	CONSERVED in XALB and XYL		XCV1816	271	panB	COG0413H	XF0229	XALc_1205	Smal_1517
pantoate--beta-alanine ligase	CONSERVED in XALB and XYL		XCV1817	280	panC	COG0414H	XF0230	XALc_1206	Smal_1518
aspartate alpha-decarboxylase	CONSERVED in XALB and XYL		XCV1818	126	panD	COG0853H	XF0231	XALc_1207	Smal_1520
glucose-6-phosphate isomerase	CONSERVED in XALB and XYL		XCV1819	504	pgi	COG0166G	XF0232	XALc_1208	Smal_1521
hypothetical protein XCV1820	LOST by XYL and XALB	LOST by XYL, XALB and XCC	XCV1820	114	-	-			Smal_2181
hypothetical protein XCV1821	LOST by XYL and XALB	LOST by XYL, XALB and XCC	XCV1821	207	-	COG4185S			Smal_2180
glucan 1,4-beta-glucosidase precursor	LOST only by XYL		XCV1823	888	celD	COG1472G		XALc_1209
solute:sodium symporter family protein	LOST only by XYL		XCV1824	520	-	COG4146R		XALc_1210
putative phosphodiesterase	LOST only by XYL		XCV1825	666	-	COG2200T, COG2203T, COG5001T		XALc_1211
two-component system regulatory protein	CONSERVED in XALB and XYL		XCV1827	188	regR	COG4567TK	XF2578	XALc_1212	Smal_1522
two-component system sensor protein	CONSERVED in XALB and XYL		XCV1828	408	regS	COG0642T	XF2577	XALc_1213	Smal_1523
4-hydroxy-3-methylbut-2-en-1-yl diphosphate synthase	CONSERVED in XALB and XYL		XCV1829	421	ispG	COG0821I	XF2575	XALc_1214	Smal_1524
putative membrane-associated phosphoesterase	LOST only by XALB		XCV1830	243	-	COG0671I	XF2574		Smal_1525
putative aspartate racemase	LOST by XYL and XALB	LOST by XYL, XALB and XOO	XCV1832	234	-	COG1794M			Smal_2793
drug/metabolite transporter superfamily protein	CONSERVED in XALB and XYL		XCV1833	302	-	COG0697GER	XF2573	XALc_1216	Smal_1722
UDP-N-acetylenolpyruvoylglucosamine reductase	CONSERVED in XALB and XYL		XCV1834	350	murB	COG0812M	XF2572	XALc_1217	Smal_1723
dihydroorotate dehydrogenase 2	CONSERVED in XALB and XYL		XCV1835	351	pyrD	COG0167F	XF2571	XALc_1218	Smal_1724
hypothetical protein XCV1836	LOST only by XYL		XCV1836	257	-	COG0500QR		XALc_1219	Smal_1725
hypothetical protein XCV1837	CONSERVED in XALB and XYL		XCV1837	94	-	-	XF2570	XALc_1220	Smal_1726
putative aldehyde dehydrogenase	LOST only by XYL		XCV1838	510	-	COG1012C		XALc_1221	Smal_1728
HlyB family outer membrane activator protein	CONSERVED in XALB and XYL		XCV1859	566	fhaC	COG2831U	XF2550	XALc_2291	Smal_0112
filamentous hemagglutinin-like protein	CONSERVED in XALB and XYL		XCV1861	3709	fhaB2	COG3210U	XF2196	XALc_2290	Smal_0113	XALc_2281	XALc_2282	XALc_2288	XALc_2278
putative tryptophan-rich sensory protein	LOST by XYL and XALB		XCV1865	166	-	COG3476T			Smal_1962
bifunctional aspartokinase I/homeserine dehydrogenase I	CONSERVED in XALB and XYL		XCV1866	835	thrA	COG0460E, COG0527E	XF2225	XALc_1240	Smal_1749
homoserine kinase	CONSERVED in XALB and XYL		XCV1867	337	thrB	COG0083E	XF2224	XALc_1241	Smal_1750
threonine synthase	CONSERVED in XALB and XYL		XCV1869	434	thrC	COG0498E	XF2223	XALc_1246	Smal_1751
putative secreted protein	LOST by XYL and XALB		XCV1870	247	-	-			Smal_0981
Crp/FNR family transcriptional regulator	LOST only by XYL		XCV1871	253	-	COG0664T		XALc_1050	Smal_1752	Smal_2229
histidyl-tRNA synthetase	CONSERVED in XALB and XYL		XCV1872	482	hisS	COG0124J	XF2222	XALc_1250	Smal_1753
hypothetical protein XCV1873	CONSERVED in XALB and XYL		XCV1873	108	-	COG4496S	XF2221	XALc_1252	Smal_1755
ATP phosphoribosyltransferase	CONSERVED in XALB and XYL		XCV1874	304	hisG	COG0040E	XF2220	XALc_1253	Smal_1756
histidinol dehydrogenase	CONSERVED in XALB and XYL		XCV1875	431	hisD	COG0141E	XF2219	XALc_1254	Smal_1757
histidinol-phosphate aminotransferase	CONSERVED in XALB and XYL		XCV1876	363	hisC2	COG0079E	XF2218	XALc_1255	Smal_1758
imidazole glycerol-phosphate dehydratase/histidinol phosphatase	CONSERVED in XALB and XYL		XCV1877	375	hisB	COG0131E, COG0241E	XF2217	XALc_1256	Smal_1759
imidazole glycerol phosphate synthase subunit HisH	CONSERVED in XALB and XYL		XCV1878	200	hisH	COG0118E	XF2216	XALc_1257	Smal_1760
1-(5-phosphoribosyl)-5-	CONSERVED in XALB and XYL		XCV1879	244	hisA	COG0106E	XF2215	XALc_1258	Smal_1761
imidazole glycerol phosphate synthase subunit HisF	CONSERVED in XALB and XYL		XCV1880	258	hisF	COG0107E	XF2214	XALc_1259	Smal_1762
bifunctional phosphoribosyl-AMP cyclohydrolase/phosphoribosyl-ATP pyrophosphatase protein	CONSERVED in XALB and XYL		XCV1881	206	hisIE	COG0139E, COG0140E	XF2213	XALc_1260	Smal_1763
putative secreted protein	LOST by XYL and XALB		XCV1882	528	-	COG1409R			Smal_1764
putative haloacid dehalogenase-like hydrolase	CONSERVED in XALB and XYL		XCV1884	232	-	COG4229C	XF2211	XALc_1320	Smal_1780
acireductone dioxygenase family protein	CONSERVED in XALB and XYL		XCV1885	188	-	COG1791S	XF2210	XALc_1321	Smal_1781
hypothetical protein XCV1886	CONSERVED in XALB and XYL		XCV1886	217	-	COG0235G	XF2209	XALc_1322	Smal_1782
amino acid-polyamine-organocation superfamily protein	CONSERVED in XALB and XYL		XCV1887	476	-	COG0531E	XF2208	XALc_1323	Smal_1784
amino acid-polyamine-organocation superfamily protein	CONSERVED in XALB and XYL		XCV1888	490	-	COG0531E	XF2207	XALc_1324	Smal_1785
putative NUDIX hydrolase family protein	LOST only by XYL		XCV1889	183	-	COG0494LR		XALc_1325	Smal_1786
D-3-phosphoglycerate dehydrogenase	CONSERVED in XALB and XYL		XCV1890	440	serA	COG0111HE	XF2206	XALc_1326	Smal_1787
FAD linked oxidase	CONSERVED in XALB and XYL		XCV1891	496	-	COG0277C	XF2205	XALc_1327	Smal_1788
putative secreted protein	LOST by XYL and XALB		XCV1892	99	-	-			Smal_1789
putative secreted protein	LOST only by XYL		XCV1893	619	-	-		XALc_1329	Smal_1790
elongation factor P	CONSERVED in XALB and XYL		XCV1895	188	efP1	COG0231J	XF2203	XALc_1330	Smal_1798
3-hydroxyacyl-CoA dehydrogenase	LOST only by XYL		XCV1896	256	-	COG1028IQR		XALc_1331	Smal_1799
hydroxymethylglutaryl-CoA lyase	LOST only by XYL		XCV1897	298	mvaB	COG0119E		XALc_1332	Smal_1800
hypothetical protein XCV1898	LOST by XYL and XALB	LOST by XYL, XALB and XCC	XCV1898	129	-	COG0346E			Smal_1801
enoyl-CoA hydratase	LOST only by XYL		XCV1899	265	-	COG1024I		XALc_1333	Smal_1802
ferrous iron transport protein FeoA	CONSERVED in XALB and XYL		XCV1900	82	feoA	COG1918P	XF0932	XALc_1334	Smal_1803
ferrous iron transport protein FeoB	CONSERVED in XALB and XYL		XCV1901	619	feoB	COG0370P	XF0933	XALc_1335	Smal_1804
hypothetical protein XCV1902	CONSERVED in XALB and XYL		XCV1902	84	-	-	XF0934	XALc_1336	Smal_1805
dihydrodipicolinate reductase	CONSERVED in XALB and XYL		XCV1906	238	dapB	COG0289E	XF1105	XALc_1337	Smal_1810
carbamoyl phosphate synthase small subunit	CONSERVED in XALB and XYL		XCV1907	374	carA	COG0505EF	XF1106	XALc_1338	Smal_1811
carbamoyl phosphate synthase large subunit	CONSERVED in XALB and XYL		XCV1909	1080	carB	COG0458EF	XF1107	XALc_1339	Smal_1812
transcription elongation factor GreA	CONSERVED in XALB and XYL		XCV1910	158	greA	COG0782K	XF1108	XALc_1340	Smal_1813
putative regulatory protein RpfE	CONSERVED in XALB and XYL		XCV1911	330	rpfE	COG4255S	XF1109	XALc_1341	Smal_1814
putative single-stranded-DNA-specific exonuclease	CONSERVED in XALB and XYL		XCV1912	579	-	COG0608L	XF1110	XALc_1342	Smal_1817
hypothetical protein XCV1913	LOST by XYL and XALB		XCV1913	414	-	-			Smal_1821
AlgR/AgrA/LytR family regulatory protein	LOST by XYL and XALB		XCV1914	294	rpfD	COG3279KT			Smal_1822
peptide chain release factor 2	CONSERVED in XALB and XYL		XCV1915	374	prfB	COG1186J	XF1111	XALc_1343	Smal_1823
lysyl-tRNA synthetase	CONSERVED in XALB and XYL		XCV1916	505	lysS	COG1190J	XF1112	XALc_1344	Smal_1827
two-component system response regulator RpfG	CONSERVED in XALB and XYL		XCV1917	378	rpfG	COG3437KT	XF1113	XALc_1345	Smal_1828
sensory/regulatory protein RpfC	CONSERVED in XALB and XYL		XCV1919	726	rpfC	COG0642T, COG0784T	XF1114	XALc_1346	Smal_1829
enoyl-CoA hydratase	CONSERVED in XALB and XYL		XCV1920	289	rpfF	COG1024I	XF1115	XALc_1347	Smal_1830
putative long-chain fatty acyl CoA ligase	CONSERVED in XALB and XYL		XCV1921	560	rpfB	COG0318IQ	XF0287	XALc_1348	Smal_1831
aconitate hydratase	CONSERVED in XALB and XYL		XCV1924	922	acnA	COG1048C	XF0290	XALc_1349	Smal_1836	Smal_3028	XALc_0641	XCV1158
hypothetical protein XCV1925	LOST only by XYL		XCV1925	82	-	COG2002K		XALc_1350	Smal_1837
hypothetical protein XCV1926	CONSERVED in XALB and XYL		XCV1926	136	-	COG1487R	XF0291	XALc_1351	Smal_1838
bifunctional aconitate hydratase 2/2-methylisocitrate dehydratase	CONSERVED in XALB and XYL		XCV1927	863	acnB	COG1049C	XF0292	XALc_1352	Smal_1839
putative c-di-GMP phosphodiesterase or signal transduction protein	LOST only by XYL		XCV1929	766	-	COG2203T, COG5001T		XALc_1353
chemotaxis-specific methylesterase	LOST only by XYL		XCV1930	358	cheB1	COG2201NT		XALc_1354	Smal_1843
chemoreceptor glutamine deamidase CheD	LOST only by XYL		XCV1931	198	CheD	COG1871NT		XALc_1355	Smal_1844
methylase of chemotaxis methyl-accepting proteins	LOST only by XYL		XCV1932	286	cheR2	COG1352NT		XALc_1356	Smal_1845
methyl-accepting chemotaxis protein	LOST only by XYL		XCV1933	793	-	COG0840NT		XALc_1357	Smal_1847	XCV1948
putative secreted protein	LOST only by XYL		XCV1934	127	-	-		XALc_1358	Smal_1848
chemotaxis signal transduction protein	LOST only by XYL		XCV1935	160	cheW1	COG0835NT		XALc_1359	Smal_1849
hypothetical protein XCV1936	LOST only by XYL		XCV1936	261	-	COG5581M		XALc_1360	Smal_1850
methyl-accepting chemotaxis protein	LOST only by XYL		XCV1939	780	-	COG0840NT		XALc_1361	Smal_1851	Smal_1169	XALc_1362	XALc_1364	XALc_1365	XALc_1926
methyl-accepting chemotaxis protein	LOST only by XYL		XCV1940	753	-	COG0840NT		XALc_1362	Smal_1851	Smal_1169	XALc_1361	XALc_1364	XALc_1365	XALc_1926
methyl-accepting chemotaxis protein	LOST only by XYL		XCV1941	824	-	COG0840NT		XALc_1364	Smal_1851	Smal_1169	XALc_1362	XALc_1361	XALc_1365	XALc_1926
methyl-accepting chemotaxis protein	LOST only by XYL		XCV1942	749	-	COG0840NT		XALc_1365	Smal_1851	Smal_1169	XALc_1362	XALc_1364	XALc_1361	XALc_1926
methyl-accepting chemotaxis protein	LOST only by XYL		XCV1944	801	-	COG0840NT, COG5278T		XALc_1361	Smal_1851	Smal_1169	XALc_1362	XALc_1364	XALc_1365	XALc_1926
methyl-accepting chemotaxis protein	LOST only by XYL		XCV1945	752	-	COG0840NT		XALc_1361	Smal_1851	Smal_1169	XALc_1362	XALc_1364	XALc_1365	XALc_1926
methyl-accepting chemotaxis protein	LOST only by XYL		XCV1947	752	-	COG0840NT		XALc_1361	Smal_1851	Smal_1169	XALc_1362	XALc_1364	XALc_1365	XALc_1926
putative secreted protein	LOST only by XYL		XCV1950	253	-	-		XALc_1363
methyl-accepting chemotaxis protein	LOST by XYL and XALB	LOST by XYL, XALB, XCC and XOO	XCV1951	949	-	COG0840NT			Smal_3537
methyl-accepting chemotaxis protein	LOST only by XYL		XCV1952	725	-	COG0840NT		XALc_0649	Smal_1846	XCV0669
methyl-accepting chemotaxis protein	LOST only by XYL		XCV1954	757	-	COG0840NT		XALc_1361	Smal_1851	Smal_1169	XALc_1362	XALc_1364	XALc_1365	XALc_1926
methyl-accepting chemotaxis protein	LOST only by XYL		XCV1955	825	-	COG0840NT		XALc_1364	Smal_1851	Smal_1169	XALc_1362	XALc_1361	XALc_1365	XALc_1926
chemotaxis protein CheA	LOST only by XYL		XCV1956	669	cheA1	COG0643NT		XALc_1369	Smal_1852
chemotaxis response regulator	LOST only by XYL		XCV1957	121	cheY	COG0784T		XALc_1370	Smal_1853
putative anti-sigma factor antagonist	LOST only by XYL		XCV1958	102	-	COG1366T		XALc_1371	Smal_1854
ParA family ATPase	LOST only by XYL		XCV1960	260	-	COG1192D		XALc_1373	Smal_1856
flagellar motor protein MotD	LOST only by XYL		XCV1961	324	motB1	COG1360N		XALc_1374	Smal_1857
flagellar motor protein	LOST only by XYL		XCV1962	246	motC	COG1291N		XALc_1375	Smal_1858
TonB-dependent outer membrane receptor	LOST by XYL and XALB		XCV1963	1033	-	COG1629P			Smal_1773
putative secreted protein	LOST by XYL and XALB	LOST by XYL, XALB and XOO	XCV1972	205	-	-			Smal_2569
hypothetical protein XCV1973	LOST by XYL and XALB	LOST by XYL, XALB and XOO	XCV1973	492	-	-			Smal_2570
chemotaxis protein CheA	LOST only by XYL		XCV1974	552	cheA2	COG0643NT		XALc_1376	Smal_1859
chemotaxis phosphatase CheZ	LOST only by XYL		XCV1975	208	cheZ	COG3143NT		XALc_1377	Smal_1860
chemotaxis response regulator CheY	LOST only by XYL		XCV1976	130	cheY	COG0784T		XALc_1378	Smal_1861
RNA polymerase sigma factor for flagellar operon FliA	LOST only by XYL		XCV1977	255	fliA	COG1191K		XALc_1379	Smal_1862
flagellar synthesis regulator FleN	LOST only by XYL		XCV1978	294	fleN	COG0455D		XALc_1380	Smal_1863
flagellar biosynthesis protein FlhA	LOST only by XYL		XCV1980	697	flhA	COG1298NU		XALc_1382	Smal_1865
flagellar biosynthesis protein FlhB	LOST only by XYL		XCV1981	376	flhB	COG1377NU		XALc_1383	Smal_1866
putative sensor protein	LOST by XYL and XALB		XCV1982	693	-	COG2200T, COG3300T, COG5001T			Smal_1867	Smal_1144
flagellar biosynthesis pathway component FliR	LOST only by XYL		XCV1986	263	fliR	COG1684NU		XALc_1384	Smal_1868
flagellar biosynthesis pathway component FliQ	LOST only by XYL		XCV1987	89	fliQ	COG1987NU		XALc_1385	Smal_1869
flagellar biosynthesis protein FliP	LOST only by XYL		XCV1988	281	fliP	COG1338NU		XALc_1386	Smal_1870
flagellar biogenesis protein FliO	LOST only by XYL		XCV1989	135	fliO	-		XALc_1387	Smal_1871
flagellar motor switch/type III secretory pathway protein FliN	LOST only by XYL		XCV1990	112	fliN	COG1886NU		XALc_1388	Smal_1872
flagellar motor switch protein FliM	LOST only by XYL		XCV1991	337	fliM	COG1868N		XALc_1389	Smal_1873
flagellar basal body-associated protein FliL	LOST only by XYL		XCV1992	183	fliL	COG1580N		XALc_1390	Smal_1874
flagellar biosynthesis chaperone FliJ	LOST only by XYL		XCV1994	151	fliJ	COG2882NUO		XALc_1392	Smal_1876
flagellar biosynthesis/type III secretory pathway ATPase FliI	LOST only by XYL		XCV1995	458	fliI	COG1157NU		XALc_1393	Smal_1877
flagellar biosynthesis/type III secretory pathway protein FliH	LOST only by XYL		XCV1996	206	fliH	COG1317NU		XALc_1394	Smal_1878
flagellar motor switch protein FliG	LOST only by XYL		XCV1997	336	fliG	COG1536N		XALc_1395	Smal_1879
flagellar MS-ring protein	LOST only by XYL		XCV1998	574	fliF	COG1766NU		XALc_1396	Smal_1880
flagellar hook-basal body complex protein FliE	LOST only by XYL		XCV1999	123	fliE	COG1677NU		XALc_1397	Smal_1881
putative glycosyltransferase	LOST only by XYL		XCV2000	1166	-	COG0463M, COG1216R		XALc_1398
hypothetical protein XCV2006	LOST only by XYL		XCV2006	204	-	COG0110R, COG1044M		XALc_1401
putative Rieske 2Fe-2S family protein	LOST only by XYL		XCV2007	379	-	COG4638PR		XALc_1402
putative acetyltransferase	LOST only by XYL		XCV2008	219	-	COG0110R		XALc_1403
short chain dehydrogenase	LOST only by XYL		XCV2009	253	-	COG1028IQR		XALc_1404
short chain dehydrogenase	LOST only by XYL		XCV2010	235	-	COG1028IQR		XALc_1405
3-oxoacyl-	LOST only by XYL		XCV2011	346	fabH	COG0332I		XALc_1406
putative acyl carrier protein	LOST only by XYL		XCV2012	74	-	COG0236IQ		XALc_1407
putative aminotransferase	LOST only by XYL		XCV2013	369	-	COG0399M		XALc_1408
flagellar sigma-54 dependent transcriptional activator FleQ	LOST only by XYL		XCV2014	494	fleQ	COG2204T		XALc_1409	Smal_1883
putative two-component response regulator	LOST only by XYL		XCV2015	127	-	COG2197TK		XALc_1410	Smal_1884
RNA polymerase sigma-54 factor	LOST only by XYL		XCV2016	467	rpoN1	COG1508K		XALc_1411	Smal_1885
LuxR family two-component response regulator	LOST only by XYL		XCV2017	221	-	COG2197TK		XALc_1412	Smal_1888
hypothetical protein XCV2018	LOST only by XYL		XCV2018	188	-	-		XALc_1413	Smal_1889
flagellin-specific chaperone FliS	LOST only by XYL		XCV2020	137	fliS	COG1516NUO		XALc_1415	Smal_1891
flagellar capping protein	LOST only by XYL		XCV2021	441	fliD	COG1345N		XALc_1416	Smal_1892
flagellin	LOST only by XYL		XCV2022	399	fliC	COG1344N		XALc_1417	Smal_1893	Smal_1894	Smal_1895
flagellar hook-associated protein FlgL	LOST only by XYL		XCV2023	401	flgL	COG1344N		XALc_1418	Smal_1896
flagellar hook-associated protein FlgK	LOST only by XYL		XCV2024	624	flgK	COG1256N		XALc_1419	Smal_1897
peptidoglycan hydrolase	LOST only by XYL		XCV2025	392	flgJ	COG1705NU, COG3951MNO		XALc_1420	Smal_1898
flagellar basal body P-ring protein	LOST only by XYL		XCV2026	372	flgI	COG1706N		XALc_1421	Smal_1899
flagellar basal body L-ring protein	LOST only by XYL		XCV2027	230	flgH	COG2063N		XALc_1422	Smal_1900
flagellar basal body rod protein FlgG	LOST only by XYL		XCV2028	261	flgG	COG4786N		XALc_1423	Smal_1901
flagellar basal body rod protein FlgF	LOST only by XYL		XCV2029	251	flgF	COG4787N		XALc_1424	Smal_1902
flagellar hook protein FlgE	LOST only by XYL		XCV2030	407	flgE	COG1749N		XALc_1425	Smal_1903
flagellar basal body rod modification protein	LOST only by XYL		XCV2031	221	flgD	COG1843N		XALc_1426	Smal_1904
flagellar basal body rod protein FlgC	LOST only by XYL		XCV2032	135	flgC	COG1558N		XALc_1427	Smal_1905
flagellar basal body rod protein FlgB	LOST only by XYL		XCV2033	133	flgB	COG1815N		XALc_1428	Smal_1906
chemotaxis signal transduction protein	LOST only by XYL		XCV2034	314	-	COG0784T, COG0835NT		XALc_1429	Smal_1907
flagellar basal body P-ring biosynthesis protein FlgA	LOST only by XYL		XCV2035	252	flgA	COG1261NO		XALc_1430	Smal_1908
negative regulator of flagellin synthesis	LOST only by XYL		XCV2036	103	-	COG2747KNU		XALc_1431	Smal_1909
hypothetical protein XCV2037	LOST only by XYL		XCV2037	110	-	-		XALc_1432	Smal_1910
putative two-component system sensor histidine kinase	LOST only by XYL		XCV2038	408	-	COG0642T		XALc_1433	Smal_1911
putative two-component system sensor-response regulator hybrid protein	LOST only by XYL		XCV2039	573	-	COG0784T, COG2200T, COG5001T		XALc_1434	Smal_1912
sensory box histidine kinase	LOST only by XYL		XCV2040	710	-	COG2202T, COG4585T		XALc_1435	Smal_1913
putative signal transduction protein	LOST only by XYL		XCV2041	928	-	COG2200T, COG2202T, COG5001T		XALc_1436	Smal_1914
methyl-accepting chemotaxis protein	LOST only by XYL		XCV2044	396	-	COG0840NT		XALc_1440	Smal_1917
hypothetical protein XCV2045	CONSERVED in XALB and XYL		XCV2045	204	-	COG2915R	XF1439	XALc_1441	Smal_1918
tRNA (5-methylaminomethyl-2-thiouridylate)-methyltransferase	CONSERVED in XALB and XYL		XCV2046	378	trmU	COG0482J	XF1440	XALc_1442	Smal_1919
NUDIX hydrolase family protein	CONSERVED in XALB and XYL		XCV2047	152	-	COG0494LR	XF1441	XALc_1443	Smal_1920
ATP-dependent Clp protease adaptor protein ClpS	CONSERVED in XALB and XYL		XCV2048	128	clpS	COG2127S	XF1442	XALc_1444	Smal_1922
ATP-dependent Clp protease subunit	CONSERVED in XALB and XYL		XCV2049	760	clpA	COG0542O	XF1443	XALc_1445	Smal_1924
translation initiation factor IF-1	CONSERVED in XALB and XYL		XCV2051	72	infA	COG0361J	XF1445	XALc_1446	Smal_1927
leucyl/phenylalanyl-tRNA--protein transferase	CONSERVED in XALB and XYL		XCV2052	250	aat	COG2360O	XF1446	XALc_1447	Smal_1928
hypothetical protein XCV2054	CONSERVED in XALB and XYL		XCV2054	373	-	COG3146S	XF1447	XALc_1448	Smal_1930
thioredoxin-disulfide reductase	CONSERVED in XALB and XYL		XCV2055	322	trxB1	COG0492O	XF1448	XALc_1449	Smal_1932	Smal_1982
cell division protein FtsK	CONSERVED in XALB and XYL		XCV2056	785	ftsK	COG1674D	XF1450	XALc_1450	Smal_1933
putative secreted protein	CONSERVED in XALB and XYL		XCV2057	642	-	COG1305E	XF1451	XALc_1451	Smal_1934
outer-membrane lipoprotein carrier protein	CONSERVED in XALB and XYL		XCV2058	209	lolA	COG2834M	XF1452	XALc_1452	Smal_1935
recombination factor protein RarA	CONSERVED in XALB and XYL		XCV2060	457	-	COG2256L	XF1453	XALc_1454	Smal_1936
putative membrane-associated chromosome condensation protein CrcB	LOST only by XALB		XCV2061	133	crcB	COG0239D	XF1454		Smal_1422
acetyl-CoA acetyltransferase	LOST only by XYL		XCV2063	401	fadA	COG0183I		XALc_1595	Smal_1653
3-hydroxyacyl-CoA dehydrogenase	LOST only by XYL		XCV2064	790	fadB	COG1024I, COG1250I		XALc_1594	Smal_1654
TetR family transcriptional regulator	LOST only by XYL		XCV2065	210	-	COG1309K		XALc_1593	Smal_1655
nucleoside diphosphate kinase	CONSERVED in XALB and XYL		XCV2066	141	ndk	COG0105F	XF0458	XALc_1592	Smal_1656
radical SAM superfamily protein	CONSERVED in XALB and XYL		XCV2067	405	-	COG0820R	XF0459	XALc_1591	Smal_1657
putative secreted protein	CONSERVED in XALB and XYL		XCV2068	262	-	COG3063NU	XF0460	XALc_1590	Smal_1658
hypothetical protein XCV2069	CONSERVED in XALB and XYL		XCV2069	286	-	COG1426S	XF0461	XALc_1589	Smal_1659
hypothetical protein XCV2070	CONSERVED in XALB and XYL		XCV2070	212	-	COG2976S	XF0463	XALc_1588	Smal_1660
putative quinoprotein	CONSERVED in XALB and XYL		XCV2071	405	-	COG1520S	XF0464	XALc_1587	Smal_1661
GTP-binding protein EngA	CONSERVED in XALB and XYL		XCV2072	465	engA	COG1160R	XF0465	XALc_1586	Smal_1662
molybdopterin biosynthesis protein MoeA	LOST only by XYL		XCV2073	406	moeA1	COG0303H		XALc_1584
molybdopterin biosynthesis protein MoeB	CONSERVED in XALB and XYL		XCV2074	401	moeB	COG0476H, COG0607P	XF0466	XALc_1583	Smal_1666
exodeoxyribonuclease III	LOST by XYL and XALB	LOST by XYL, XALB and XOO	XCV2081	331	xthA1	COG0708L			Smlt2636
molybdopterin biosynthesis protein MoeA	LOST by XYL and XALB		XCV2083	417	moeA2	COG0303H			Smal_2242
hypothetical protein XCV2084	LOST by XYL and XALB		XCV2084	189	-	COG0746H			Smal_2239
hypothetical protein XCV2085	LOST by XYL and XALB		XCV2085	120	-	-			Smal_2238
AraC family transcriptional regulator	LOST by XYL and XALB	LOST by XYL, XALB, XCC and XOO	XCV2086	360	-	COG2207K			Smal_2021
hypothetical protein XCV2097	LOST by XYL and XALB		XCV2097	85	-	COG3729R			Smal_3544
hypothetical protein XCV2099	LOST by XYL and XALB	LOST by XYL, XALB and XOO	XCV2099	169	-	COG3685S			Smlt2538
hypothetical protein XCV2100	LOST only by XYL		XCV2100	306	-	-		XALc_2801	Smal_2307
two-component system response regulator	LOST only by XYL		XCV2104	203	-	COG4566T		XALc_3152	Smal_2139
two-component system sensor kinase	LOST only by XYL		XCV2105	358	-	COG0642T		XALc_3153	Smal_2138
outer membrane efflux protein	LOST only by XYL		XCV2106	494	oprN6	COG1538MU		XALc_3155
RND superfamily protein	LOST only by XYL		XCV2107	1030	-	COG3696P		XALc_3156	Smal_2169	Smal_3958	XCV4259
membrane fusion protein	LOST only by XYL		XCV2108	371	-	COG0845M		XALc_3157	Smal_2170
hypothetical protein XCV2117	LOST by XYL and XALB	LOST by XYL, XALB, XCC and XOO	XCV2117	74	-	-			Smal_2037
LysR family transcriptional regulator	LOST by XYL and XALB	LOST by XYL, XALB and XCC	XCV2144	323	-	COG0583K			Smal_3381
hypothetical protein XCV2168	LOST only by XYL		XCV2168	875	-	COG0613R, COG1120PH, COG1131V, COG1196D		XALc_1565
ATP-dependent DNA helicase	LOST only by XYL		XCV2169	391	recG	COG2865K		XALc_1564
hypothetical protein XCV2183	LOST only by XYL		XCV2183	376	-	COG2855S		XALc_2550	Smal_1630
LysR family transcriptional regulator	LOST only by XYL		XCV2184	307	-	COG0583K		XALc_2551	Smal_1631
two-component system LuxR family regulatory protein	LOST by XYL and XALB	LOST by XYL, XALB and XOO	XCV2187	213	-	COG2197TK			Smal_2340
two-component system sensor histidine kinase	LOST by XYL and XALB	LOST by XYL, XALB and XOO	XCV2188	1099	-	COG3292T, COG4585T			Smal_2339
AraC family transcriptional regulator	LOST by XYL and XALB	LOST by XYL, XALB and XOO	XCV2189	244	-	COG2207K			Smal_2337
putative hydrolase	LOST by XYL and XALB	LOST by XYL, XALB and XOO	XCV2190	218	-	COG1335Q			Smal_2336
DoxD-like family membrane protein	LOST by XYL and XALB	LOST by XYL, XALB and XOO	XCV2191	144	-	COG2259S			Smal_2335
hypothetical protein XCV2192	LOST by XYL and XALB	LOST by XYL, XALB and XOO	XCV2192	615	-	COG1574R			Smal_2334
major facilitator superfamily protein	LOST by XYL and XALB	LOST by XYL, XALB and XOO	XCV2193	542	-	COG0477GEPR			Smal_2332
putative non-heme chloroperoxidase	LOST by XYL and XALB	LOST by XYL, XALB and XOO	XCV2196	274	-	COG0596R			Smal_2331
manganese transport protein MntH	CONSERVED in XALB and XYL		XCV2197	444	mntH	COG1914P	XF1015	XALc_1650	Smal_2292
manganese transport regulator MntR	CONSERVED in XALB and XYL		XCV2198	155	mntR	COG1321K	XF1013	XALc_1649	Smal_2291
putative cytidine / deoxycytidylate deaminase family protein	CONSERVED in XALB and XYL		XCV2199	169	-	COG0590FJ	XF1012	XALc_1648	Smal_2427
oligoribonuclease	CONSERVED in XALB and XYL		XCV2200	194	orn	COG1949A	XF1257	XALc_1647	Smal_2426
small-conductance mechanosensitive channel	CONSERVED in XALB and XYL		XCV2201	330	mscS	COG0668M	XF1258	XALc_1646	Smal_2423
phosphoenolpyruvate synthase	CONSERVED in XALB and XYL		XCV2202	792	ppsA	COG0574G	XF1259	XALc_1645	Smal_2422
hypothetical protein XCV2203	CONSERVED in XALB and XYL		XCV2203	273	-	COG1806S	XF1260	XALc_1644	Smal_2421
hypothetical protein XCV2204	CONSERVED in XALB and XYL		XCV2204	169	-	COG3151S	XF1261	XALc_1643	Smal_2420
Nudix hydrolase family protein	CONSERVED in XALB and XYL		XCV2205	162	-	COG0494LR	XF1262	XALc_1642	Smal_2419
3-hydroxybutyrate dehydrogenase	LOST only by XYL		XCV2206	252	bdhA	COG1028IQR		XALc_1641	Smal_1682
CDP-diacylglycerol--serine O-phosphatidyltransferase	LOST only by XYL		XCV2207	220	pssA	COG1183I		XALc_1640	Smal_2417
putative poly(hydroxyalcanoate) granule associated protein	LOST only by XYL		XCV2208	408	-	-		XALc_1639	Smal_2416
Poly-beta-hydroxybutyrate polymerase	LOST only by XYL		XCV2209	358	phbC	COG3243I		XALc_1638	Smal_2415
hypothetical protein XCV2210	LOST by XYL and XALB		XCV2210	65	-	COG1983KT			Smal_2413
hypothetical protein XCV2211	LOST by XYL and XALB		XCV2211	158	-	-			Smal_2412
putative oxidoreductase	LOST by XYL and XALB		XCV2212	403	-	COG0665E			Smal_3761
hypothetical protein XCV2213	LOST only by XALB		XCV2213	75	-	-	XF2164		Smal_2411
transcription-related protein	CONSERVED in XALB and XYL		XCV2214	787	tex	COG2183K	XF2165	XALc_1636	Smal_2410
two-component system sensor histidine kinase-response regulator hybrid protein	LOST only by XYL		XCV2215	1137	-	COG0642T, COG2202T		XALc_1635
two-component system regulatory protein	CONSERVED in XALB and XYL		XCV2216	126	-	COG0784T	XF2611	XALc_1634	Smal_2402
phage-related integrase	LOST only by XYL		XCV2217	408	-	COG0582L		XALc_1632	Smal_2480	XALc_1804
hypothetical protein XCV2219	LOST only by XYL		XCV2219	82	-	COG3311K		XALc_1802
putative cytochrome precursor	LOST only by XYL		XCV2228	153	-	COG2863C		XALc_1610	Smal_1634
putative cytochrome	LOST only by XYL		XCV2229	180	-	COG2863C		XALc_1609	Smal_1635
membrane fusion protein	LOST by XYL and XALB		XCV2230	377	-	COG0845M			Smal_1636
RND superfamily protein	LOST by XYL and XALB		XCV2231	1169	-	COG0841V			Smal_1637
RND superfamily protein	LOST by XYL and XALB		XCV2232	1028	-	COG0841V			Smal_1638
keto-hydroxyglutarate-aldolase/keto-deoxy-phosphogluconate aldolase	CONSERVED in XALB and XYL		XCV2233	219	alkH	COG0800G	XF1061	XALc_1834	Smal_1527
phosphogluconate dehydratase	CONSERVED in XALB and XYL		XCV2234	638	edd	COG0129EG	XF1062	XALc_1833	Smal_1528
6-phosphogluconolactonase	CONSERVED in XALB and XYL		XCV2235	239	pgl	COG0363G	XF1063	XALc_1832	Smal_1529
glucokinase	CONSERVED in XALB and XYL		XCV2236	335	glk	COG0837G	XF1064	XALc_1831	Smal_1530
glucose-6-phosphate 1-dehydrogenase	CONSERVED in XALB and XYL		XCV2237	519	zwf1	COG0364G	XF1065	XALc_1830	Smal_1531
sugar ABC transporter ATP-binding protein	CONSERVED in XALB and XYL		XCV2238	362	ugpC	COG3839G	XF1067	XALc_1829	Smal_1532
putative aminomethyl transferase	CONSERVED in XALB and XYL		XCV2239	290	-	COG0354R	XF1068	XALc_1828	Smal_1533
hypothetical protein XCV2240	CONSERVED in XALB and XYL		XCV2240	56	-	COG5508S	XF1069	XALc_1827	Smal_1534
putative succinate dehydrogenase	CONSERVED in XALB and XYL		XCV2241	131	-	COG2009C	XF1070	XALc_1826	Smal_1535
putative succinate dehydrogenase membrane anchor subunit	CONSERVED in XALB and XYL		XCV2242	128	-	COG2142C	XF1071	XALc_1825	Smal_1536
succinate dehydrogenase flavoprotein subunit	CONSERVED in XALB and XYL		XCV2243	596	sdhA	COG1053C	XF1072	XALc_1824	Smal_1537
succinate dehydrogenase iron-sulfur subunit	CONSERVED in XALB and XYL		XCV2245	260	sdhB	COG0479C	XF1073	XALc_1823	Smal_1538
hypothetical protein XCV2246	CONSERVED in XALB and XYL		XCV2246	82	-	COG2938S	XF1074	XALc_1822	Smal_1539
hypothetical protein XCV2247	CONSERVED in XALB and XYL		XCV2247	150	-	-	XF1075	XALc_1821
ABC transporter-type lipoprotein-releasing protein	CONSERVED in XALB and XYL		XCV2248	413	lolC	COG4591M	XF1076	XALc_1820	Smal_1541
ABC transporter-type lipoprotein-releasing protein	CONSERVED in XALB and XYL		XCV2249	244	lolD	COG1136V	XF1077	XALc_1819	Smal_1542
competence-related DNA-transformation transporter	CONSERVED in XALB and XYL		XCV2251	849	-	COG0658R, COG2333R	XF1078	XALc_1818	Smal_1395
biopolymer transport ExbB protein	CONSERVED in XALB and XYL		XCV2252	183	exbB2	COG0811U	XF1079	XALc_1817	Smal_1396
biopolymer transport ExbD protein	CONSERVED in XALB and XYL		XCV2253	154	exbD4	COG0848U	XF1080	XALc_1816	Smal_1397
Lipid A export ATP-binding/permease protein	CONSERVED in XALB and XYL		XCV2254	589	msbA	COG1132V	XF1081	XALc_1815	Smal_1398
tetraacyldisaccharide 4'-kinase	CONSERVED in XALB and XYL		XCV2255	345	lpxK	COG1663M	XF1082	XALc_1814	Smal_1399
3-deoxy-manno-octulosonate cytidylyltransferase	CONSERVED in XALB and XYL		XCV2256	259	kdsB2	COG1212M	XF2299	XALc_1813	Smal_1400
protein-tyrosine-phosphatase	CONSERVED in XALB and XYL		XCV2257	154	-	COG0394T	XF2298	XALc_1812	Smal_1401
hypothetical protein XCV2258	LOST only by XYL		XCV2258	499	-	COG0526OC, COG3391S		XALc_1811	Smal_1402
excinuclease ABC subunit C	CONSERVED in XALB and XYL		XCV2259	619	uvrC	COG0322L	XF2311	XALc_1810	Smal_1403
CDP-diacylglycerol-glycerol-3-phosphate3- phosphatidyltransferase	CONSERVED in XALB and XYL		XCV2260	210	pgsA	COG0558I	XF2310	XALc_1809	Smal_1404
hypothetical protein XCV2270	LOST only by XALB		XCV2270	226	-	-	XF1760
phage-related integrase	LOST only by XALB		XCV2298	647	-	COG0582L	XF1718			XCV2261
LysR family transcriptional regulator	LOST only by XALB		XCV2299	213	-	COG0583K	XF1719
hypothetical protein XCV2300	LOST only by XALB		XCV2300	97	-	COG1396K	XF1720
copper-translocating P-type ATPase	LOST by XYL and XALB	LOST by XYL, XALB, XCC and XOO	XCV2336	833	copA	COG2217P			Smal_1770
hypothetical protein XCV2356	LOST only by XALB		XCV2356	610	-	-	XF1753
hypothetical protein XCV2357	LOST only by XALB		XCV2357	208	-	-	XF1754
hypothetical protein XCV2358	LOST only by XALB		XCV2358	205	-	-	XF1755
hypothetical protein XCV2391	LOST only by XALB		XCV2391	86	-	-	XF1757
hypothetical protein XCV2392	LOST only by XALB		XCV2392	135	-	-	XF1758
hypothetical protein XCV2393	LOST only by XALB		XCV2393	107	-	-	XF1759
hypothetical protein XCV2395	LOST only by XALB		XCV2395	410	-	-	XF1761
hypothetical protein XCV2396	LOST only by XALB		XCV2396	117	-	-	XF1764
hypothetical protein XCV2402	LOST only by XALB		XCV2402	130	-	-	XF1771
hypothetical protein XCV2403	LOST only by XALB		XCV2403	128	-	-	XF1772
hypothetical protein XCV2404	LOST only by XALB		XCV2404	250	-	-	XF1773
DNA methyltransferase	LOST only by XYL		XCV2405	538	-	COG0270L		XALc_0203		XCV2286
DNA topoisomerase III	LOST only by XALB		XCV2406	670	topB2	COG0550L	XF1776			XCV2287
single-strand DNA-binding protein	LOST only by XALB		XCV2407	150	-	COG0629L	XF1778
hypothetical protein XCV2408	LOST only by XALB		XCV2408	175	-	-	XF1779
hypothetical protein XCV2409	LOST only by XALB		XCV2409	260	-	-	XF1780
hypothetical protein XCV2410	LOST only by XALB		XCV2410	415	-	-	XF1781
hypothetical protein XCV2411	LOST only by XALB		XCV2411	186	-	-	XF1782
hypothetical protein XCV2412	LOST only by XALB		XCV2412	551	-	COG1475K	XF1783			XCV2293
chromosome partitioning related protein	LOST only by XALB		XCV2414	291	-	COG1192D	XF1785
AlpA family regulatory protein	LOST only by XALB		XCV2415	70	-	COG3311K	XF1786
hypothetical protein XCV2416	LOST only by XALB		XCV2416	251	-	-	XF1787
UDP-glucose/GDP-mannose dehydrogenase	CONSERVED in XALB and XYL		XCV2417	430	-	COG0677M	XF1183	XALc_1695	Smal_1431
putative secreted protein	LOST only by XYL		XCV2418	420	-	COG2081R		XALc_1692	Smal_1434
FKBP-type peptidyl-prolyl cis-trans isomerase	LOST by XYL and XALB		XCV2419	147	fkpA	COG0545O			Smal_1435
hypothetical protein XCV2420	LOST only by XYL		XCV2420	121	-	-		XALc_1690	Smal_1436
hypothetical protein XCV2421	CONSERVED in XALB and XYL		XCV2421	248	-	COG1054R	XF2609	XALc_1689	Smal_1437
LuxR family two-component response regulator	CONSERVED in XALB and XYL		XCV2422	215	-	COG2197TK	XF2608	XALc_1618	Smal_1526
pseudouridylate synthase	CONSERVED in XALB and XYL		XCV2424	328	rluC	COG0564J	XF2606	XALc_1616	Smal_2677
zinc transporter ZupT	LOST by XYL and XALB		XCV2426	272	-	COG0428P			Smal_2676
putative secreted protein	CONSERVED in XALB and XYL		XCV2427	140	-	COG0810M	XF2605	XALc_1614	Smal_2675
pterin-4-alpha-carbinolamine dehydratase	CONSERVED in XALB and XYL		XCV2428	118	phhB	COG2154H	XF2604	XALc_1613	Smal_2674
thioredoxin-like protein	CONSERVED in XALB and XYL		XCV2429	199	-	COG0316S, COG0694O	XF2603	XALc_1612	Smal_2673
TetR family transcriptional regulator	LOST by XYL and XALB	LOST by XYL, XALB and XCC	XCV2431	189	-	COG1309K			Smal_1734
lytic murein transglycosylase precursor	LOST only by XYL		XCV2440	425	hpaJ	COG2951M		XALc_1923
hypothetical protein XCV2444	LOST only by XALB		XCV2444	146	-	COG2391R	XF0766		Smal_1743
putative esterase/lipase/thioesterase family protein	LOST only by XALB		XCV2448	341	-	COG0657I	XF1253		Smal_2768
AraC family transcriptional regulator	LOST only by XALB		XCV2449	281	-	COG2207K	XF1254		Smal_1421
putative F pilin acetylation protein	LOST only by XYL		XCV2452	215	-	-		XALc_1536	Smal_2132
filamentous phage Cf1c related protein	LOST only by XYL		XCV2453	397	-	-		XALc_1537
hypothetical protein XCV2454	LOST only by XYL		XCV2454	109	-	-		XALc_1538
hypothetical protein XCV2455	LOST only by XYL		XCV2455	469	-	-		XALc_1539
hypothetical protein XCV2457	LOST only by XYL		XCV2457	67	-	-		XALc_1542
hypothetical protein XCV2458	LOST only by XALB		XCV2458	98	-	-	XF1880
hypothetical protein XCV2459	LOST only by XALB		XCV2459	239	-	-	XF1881			XF1867
hypothetical protein XCV2460	LOST only by XALB		XCV2460	61	-	-	XF1882			XF1866
filamentous phage phiLf related protein	LOST only by XALB		XCV2461	262	-	-	XF1873		Smlt2482B	XF1872
hypothetical protein XCV2475	LOST only by XYL		XCV2475	142	-	-		XALc_1547		XALc_1535
replication protein A	LOST only by XYL		XCV2481	291	-	COG3598L		XALc_1574
LuxR family transcriptional regulator	LOST only by XYL		XCV2482	342	-	COG2771K		XALc_1576
AlpA family regulatory protein	LOST only by XYL		XCV2483	81	-	COG3311K		XALc_1577
phage-related integrase	LOST only by XYL		XCV2484	400	-	COG0582L		XALc_1578
bifunctional GMP synthase/glutamine amidotransferase protein	CONSERVED in XALB and XYL		XCV2485	521	guaA	COG0518F, COG0519F	XF2429	XALc_1579	Smal_1672
inositol-5-monophosphate dehydrogenase	CONSERVED in XALB and XYL		XCV2486	485	guaB	COG0516F, COG0517R	XF2430	XALc_1580	Smal_1670
bifunctional methylenetetrahydrofolatedehydrogenase/ methenyltetrahydrofolate cyclohydrolase	CONSERVED in XALB and XYL		XCV2487	303	folD	COG0190H	XF2431	XALc_1581	Smal_1669
hypothetical protein XCV2488	LOST only by XYL		XCV2488	106	-	COG3492S		XALc_1582
glutathione-regulated potassium efflux protein B	LOST by XYL and XALB	LOST by XYL, XALB and XOO	XCV2489	616	kefB	COG0475P, COG1226P			Smal_1668
UTP-glucose-1-phosphate uridylyltransferase	CONSERVED in XALB and XYL		XCV2490	297	galU	COG1210M	XF2432	XALc_1596	Smal_1652
putative sugar epimerase	CONSERVED in XALB and XYL		XCV2491	635	-	COG1086MG	XF2433	XALc_1597	Smal_1651
glycosyltransferase	CONSERVED in XALB and XYL		XCV2492	322	-	COG0472M	XF2434	XALc_1598	Smal_1650
hypothetical protein XCV2493	CONSERVED in XALB and XYL		XCV2493	392	-	COG2956G	XF2435	XALc_1599	Smal_1649
hypothetical protein XCV2494	CONSERVED in XALB and XYL		XCV2494	101	-	-	XF2436	XALc_1600	Smal_1648
integration host factor subunit beta	CONSERVED in XALB and XYL		XCV2495	113	ihfB	COG0776L	XF2437	XALc_1601	Smal_1647
30S ribosomal protein S1	CONSERVED in XALB and XYL		XCV2496	561	rpsA	COG0539J	XF2438	XALc_1602	Smal_1646
cytidylate kinase	CONSERVED in XALB and XYL		XCV2497	227	cmk	COG0283F	XF2439	XALc_1603	Smal_1645
50S ribosomal protein L36	CONSERVED in XALB and XYL		XCV2498	41	rpmJ	COG0257J	XF2440	XALc_1604	Smal_1644
hypothetical protein XCV2499	CONSERVED in XALB and XYL		XCV2499	113	-	-	XF2441	XALc_1605	Smal_1643
putative peptidylarginine deiminase	CONSERVED in XALB and XYL		XCV2500	344	-	COG2957E	XF2442	XALc_1606	Smal_1642
putative carbon-nitrogen hyrolase family protein	CONSERVED in XALB and XYL		XCV2501	294	-	COG0388R	XF2443	XALc_1607	Smal_1641
putative phosphinothricin N-acetyltransferase	LOST by XYL and XALB		XCV2502	179	-	COG1247M			Smal_1640
TraB family membrane protein	CONSERVED in XALB and XYL		XCV2503	406	-	COG1916S	XF2444	XALc_1608	Smal_1639
endonuclease/exonuclease/phosphatase family protein	LOST only by XYL		XCV2504	298	-	COG3568R		XALc_1116	Smal_2679
putative secreted protein	CONSERVED in XALB and XYL		XCV2505	1055	-	COG3408G	XF2445	XALc_1318	Smal_2680
ABC transporter sugar permease	CONSERVED in XALB and XYL		XCV2506	278	-	COG0395G	XF2446	XALc_1317	Smal_2681
ABC transporter sugar permease	CONSERVED in XALB and XYL		XCV2507	294	-	COG1175G	XF2447	XALc_1316	Smal_2682
ABC transporter sugar-binding protein	CONSERVED in XALB and XYL		XCV2508	456	-	COG1653G	XF2448	XALc_1315	Smal_2683
putative secreted protein	CONSERVED in XALB and XYL		XCV2509	539	-	COG5368S	XF2449	XALc_1314	Smal_2684
hypothetical protein XCV2513	CONSERVED in XALB and XYL		XCV2513	89	-	COG0271T	XF2450	XALc_1313	Smal_2687
YciI-like protein	LOST only by XYL		XCV2514	99	-	COG2350S		XALc_1312	Smal_2688
hypothetical protein XCV2515	CONSERVED in XALB and XYL		XCV2515	279	-	COG1354S	XF2451	XALc_1311	Smal_2689
hypothetical protein XCV2516	CONSERVED in XALB and XYL		XCV2516	423	-	COG1386K	XF2452	XALc_1310	Smal_2690
pseudouridylate synthase	CONSERVED in XALB and XYL		XCV2517	547	rluB2	COG1187J	XF2453	XALc_1309	Smal_2691
putative secreted protein	CONSERVED in XALB and XYL		XCV2518	145	-	-	XF2454	XALc_1301	Smal_2696
carbon-nitrogen hydrolase family protein	LOST only by XYL		XCV2520	266	-	COG0388R		XALc_1300	Smal_2697
putative aminotransferase	LOST only by XYL		XCV2521	388	-	COG0436E		XALc_1299	Smal_2698
cytochrome c biogenesis protein CcmA	CONSERVED in XALB and XYL		XCV2522	214	ccmA	COG4133O	XF2455	XALc_1298	Smal_2699
ABC transporter heme permease CcmB	CONSERVED in XALB and XYL		XCV2523	231	ccmB	COG2386O	XF2456	XALc_1297	Smal_2700
ABC transporter heme permease CcmC (c-type cytochrome biogenesis protein CcmC)	CONSERVED in XALB and XYL		XCV2524	250	ccmC2	COG0755O	XF2457	XALc_1296	Smal_2701
heme exporter protein D (c-type cytochrome biogenesis protein CcmD)	CONSERVED in XALB and XYL		XCV2525	56	ccmD2	-	XF2458	XALc_1295	Smal_2702
cytochrome c-type biogenesis protein CcmE	CONSERVED in XALB and XYL		XCV2526	156	ccmE2	COG2332O	XF2459	XALc_1460	Smal_2703	XCV1713
C-type cytochrome biogenesis membrane protein CcmF	CONSERVED in XALB and XYL		XCV2527	645	ccmF2	COG1138O	XF2460	XALc_1293	Smal_2704	XCV1712	XALc_1459
thiol:disulfide interchange protein (c-type cytochrome biogenesis protein CcmG)	CONSERVED in XALB and XYL		XCV2528	200	ccmG2	COG0526OC	XF2461	XALc_1292	Smal_2705
C-type cytochrome biogenesis protein CcmH	LOST only by XYL		XCV2529	143	ccmH2	COG3088O		XALc_1291
putative C-type cytochrome biogenesis protein	CONSERVED in XALB and XYL		XCV2530	337	-	COG4235O	XF2463	XALc_1290	Smal_2707
homoserine O-acetyltransferase	CONSERVED in XALB and XYL		XCV2531	400	metX	COG2021E	XF2465	XALc_1289	Smal_2708
ABC transporter permease and ATP-binding protein	LOST by XYL and XALB		XCV2533	561	cydC	COG4987CO			Smal_2710
ABC transporter permease and ATP-binding protein	LOST by XYL and XALB		XCV2534	570	cydD	COG4988CO			Smal_2711
cytochrome D ubiquinol oxidase, subunit II	LOST by XYL and XALB		XCV2535	555	cydA	COG1271C			Smal_2712
cytochrome D ubiquinol oxidase, subunit II	LOST by XYL and XALB		XCV2536	383	cydB	COG1294C			Smal_2713
hypothetical protein XCV2537	LOST by XYL and XALB		XCV2537	76	-	-			Smal_2714
putative major facilitator superfamily protein (fragment)	LOST by XYL and XALB		XCV2538	279	-	COG2807P			Smal_2715
putative alpha-amino acid ester hydrolase	CONSERVED in XALB and XYL		XCV2539	637	-	COG2936R	XF1029	XALc_1885	Smal_2367
gamma-glutamyl phosphate reductase	CONSERVED in XALB and XYL		XCV2541	414	proA	COG0014E	XF1005	XALc_1886	Smal_2720
gamma-glutamyl kinase	CONSERVED in XALB and XYL		XCV2542	384	proB	COG0263E	XF1004	XALc_1887	Smal_2721
hypothetical protein XCV2543	LOST only by XYL		XCV2543	86	-	COG2350S		XALc_1888	Smal_2722
argininosuccinate lyase	CONSERVED in XALB and XYL		XCV2544	432	argH	COG0165E	XF1003	XALc_1889	Smal_2723
N-acetyl-gamma-glutamyl-phosphate reductase	CONSERVED in XALB and XYL		XCV2545	316	argC	COG0002E	XF1002	XALc_1890	Smal_2724
amino-acid acetyltransferase	LOST only by XYL		XCV2546	203	argA	COG1670J		XALc_1891	Smal_2725
acetylglutamate kinase	CONSERVED in XALB and XYL		XCV2547	426	argB	COG0548E, COG5630E	XF1001	XALc_1892	Smal_2726
acetylornithine deacetylase	CONSERVED in XALB and XYL		XCV2548	366	argE	COG0624E	XF1000	XALc_1893	Smal_2727
GNAT family acetyltransferase	LOST only by XYL		XCV2549	150	-	COG0454KR		XALc_1894
argininosuccinate synthase	CONSERVED in XALB and XYL		XCV2550	411	argG	COG0137E	XF0999	XALc_1895	Smal_2728
N-acetylornithine carbamoyltransferase	CONSERVED in XALB and XYL		XCV2551	343	argF	COG0078E	XF0998	XALc_1896	Smal_2729
hypothetical protein XCV2552	CONSERVED in XALB and XYL		XCV2552	207	-	-	XF0996	XALc_1897	Smal_2730
cysteinyl-tRNA synthetase	CONSERVED in XALB and XYL		XCV2553	476	cysS	COG0215J	XF0995	XALc_1898	Smal_2731
hypothetical protein XCV2554	CONSERVED in XALB and XYL		XCV2554	145	-	COG2166R	XF0994	XALc_1899	Smal_2732
major facilitator superfamily protein	CONSERVED in XALB and XYL		XCV2555	416	-	COG0477GEPR	XF0993	XALc_1900	Smal_2733
DnaK supressor	CONSERVED in XALB and XYL		XCV2556	147	dksA	COG1734T	XF0991	XALc_1911	Smal_2734
hypothetical protein XCV2558	CONSERVED in XALB and XYL		XCV2558	97	-	COG0759S	XF0989	XALc_1912	Smal_2735
dihydroorotase	CONSERVED in XALB and XYL		XCV2559	449	pyrC	COG0044F	XF0988	XALc_1913	Smal_2736
metalloendopeptidase precursor	CONSERVED in XALB and XYL		XCV2560	280	-	COG0739M	XF0987	XALc_1914	Smal_2737
polygalacturonase precursor	LOST only by XYL		XCV2571	556	-	COG5434M		XALc_1916
hypothetical protein XCV2572	CONSERVED in XALB and XYL		XCV2572	247	-	COG1562I	XF2469	XALc_1917	Smal_2738
phosphoglycolate phosphatase	CONSERVED in XALB and XYL		XCV2573	230	cbbZ	COG0546R	XF2470	XALc_1918	Smal_2739
3-demethylubiquinone-9 3-methyltransferase	CONSERVED in XALB and XYL		XCV2574	239	ubiG	COG2227H	XF2471	XALc_1919	Smal_2740
N-ethylammeline chlorohydrolase	CONSERVED in XALB and XYL		XCV2575	449	-	COG0402FR	XF2472	XALc_1920	Smal_2741
elongation factor P	CONSERVED in XALB and XYL		XCV2577	188	efP2	COG0231J	XF2473	XALc_1921	Smal_2742
putative radical SAM superfamily protein	CONSERVED in XALB and XYL		XCV2578	342	-	COG1509E	XF2474	XALc_1922	Smal_2743
putative sensor protein	LOST by XYL and XALB		XCV2579	705	-	COG2199T, COG5001T			Smal_2744
putative secreted protein	LOST by XYL and XALB		XCV2580	309	-	COG3221P			Smal_2745
tRNA/rRNA methyltransferase	CONSERVED in XALB and XYL		XCV2581	254	-	COG0565J	XF2475	XALc_1924	Smal_2746
myo-inositol-1(or 4)-monophosphatase	CONSERVED in XALB and XYL		XCV2582	277	suhB	COG0483G	XF2476	XALc_1925	Smal_2747
superoxidase dismutase	CONSERVED in XALB and XYL		XCV2583	203	sodM	COG0605P	XF2614	XALc_1115	Smal_2669
ribonuclease	CONSERVED in XALB and XYL		XCV2584	213	-	COG4290F	XF2615	XALc_1114	Smal_2670
hypothetical protein XCV2585	CONSERVED in XALB and XYL		XCV2585	141	-	-	XF2616	XALc_1113	Smal_2671
ABC transporter ATPase	CONSERVED in XALB and XYL		XCV2586	629	-	COG0488R	XF2617	XALc_1112	Smal_1632
ATP-dependent RNA helicase DbpA	LOST only by XYL		XCV2587	458	dbpA	COG0513LKJ		XALc_1111	Smal_1629
adenine phosphoribosyltransferase	LOST by XYL and XALB		XCV2588	186	apt	COG0503F			Smal_1628
hypothetical protein XCV2589	CONSERVED in XALB and XYL		XCV2589	557	-	COG0397S	XF2619	XALc_1107	Smal_1627
esterase/lipase/thioesterase family protein	LOST only by XYL		XCV2590	373	-	COG0657I		XALc_1106
glutathione transferase	LOST only by XYL		XCV2591	232	gst6	COG0625O		XALc_1105	Smal_1626
major cold shock protein	CONSERVED in XALB and XYL		XCV2592	69	cspA	COG1278K	XF2622	XALc_1104	Smal_1625
hypothetical protein XCV2593	LOST only by XYL		XCV2593	182	-	COG4681S		XALc_1103	Smal_1622
putative pyridine nucleotide-disulphide oxidoreductase	LOST only by XYL		XCV2594	391	-	COG2081R		XALc_1102	Smal_1621
putative sensor protein	CONSERVED in XALB and XYL		XCV2595	689	-	COG2199T, COG2200T, COG2202T	XF2624	XALc_1101	Smal_1620
heat shock protein HtpX	CONSERVED in XALB and XYL		XCV2596	292	htpX	COG0501O	XF2625	XALc_1100	Smal_2748
glutamyl-tRNA synthetase	LOST only by XYL		XCV2597	299	yadB	COG0008J		XALc_1099	Smal_2749
acetoacetyl-CoA reductase	LOST only by XYL		XCV2598	246	phbB	COG1028IQR		XALc_1098	Smal_2750
putative regulator of polymer accumulation	LOST only by XYL		XCV2599	191	-	COG5394S		XALc_1097	Smal_2751
putative secreted protein	LOST only by XYL		XCV2600	324	-	COG3735S		XALc_1096	Smal_2752
hypothetical protein XCV2601	CONSERVED in XALB and XYL		XCV2601	311	-	COG3358S	XF0761	XALc_1095	Smal_2753
DNA mismatch repair protein	CONSERVED in XALB and XYL		XCV2602	625	mutL	COG0323L	XF0760	XALc_1094	Smal_2754
hypothetical protein XCV2604	CONSERVED in XALB and XYL		XCV2604	173	-	COG0802R	XF0758	XALc_1092	Smal_2756
hypothetical protein XCV2605	CONSERVED in XALB and XYL		XCV2605	495	-	COG0062S, COG0063G	XF0757	XALc_1091	Smal_2757
putative iron-sulfur cluster-binding protein	LOST by XYL and XALB		XCV2606	355	-	COG1600C			Smal_2758
exodeoxyribonuclease VII large subunit	CONSERVED in XALB and XYL		XCV2607	445	xseA	COG1570L	XF0755	XALc_1090	Smal_2759
type IV secretion system VirJ-like protein	CONSERVED in XALB and XYL		XCV2608	420	-	COG3946U	XF0754	XALc_0810
hypothetical protein XCV2610	CONSERVED in XALB and XYL		XCV2610	661	-	COG1262S	XF0752	XALc_2080	Smal_2761
ribonuclease D	CONSERVED in XALB and XYL		XCV2611	363	rnd	COG0349J	XF0751	XALc_2081	Smal_2762
ATP-dependent DNA ligase	LOST by XYL and XALB	LOST by XYL, XALB and XOO	XCV2612	872	lig3	COG1793L, COG3285L			Smal_0026
hypothetical protein XCV2613	LOST by XYL and XALB	LOST by XYL, XALB and XOO	XCV2613	58	-	-			Smlt2531
histone-like nucleoid-structuring protein	CONSERVED in XALB and XYL		XCV2614	133	hns1	COG2916R	XF0749	XALc_2082		XCV3408
hypothetical protein XCV2622	LOST by XYL and XALB	LOST by XYL, XALB, XCC and XOO	XCV2622	123	-	-			Smal_2769
3-methyladenine DNA glycosylase	LOST by XYL and XALB		XCV2626	206	-	COG2094L			Smlt2633
hypothetical protein XCV2628	LOST only by XYL		XCV2628	114	-	-		XALc_1269	Smal_1366
ClpXP protease specificity-enhancing factor	CONSERVED in XALB and XYL		XCV2630	146	sspB	COG2969R	XF0912	XALc_1268	Smal_1365
stringent starvation protein A	CONSERVED in XALB and XYL		XCV2631	211	sspA	COG0625O	XF0911	XALc_1267	Smal_1364
ubiquinol-cytochrome c reductase, cytochrome c1 subunit	CONSERVED in XALB and XYL		XCV2632	252	petC	COG2857C	XF0910	XALc_1266	Smal_1363
ubiquinol-cytochrome c reductase, cytochrome b subunit	CONSERVED in XALB and XYL		XCV2633	419	petB	COG1290C	XF0909	XALc_1265	Smal_1362
ubiquinol-cytochrome c reductase, iron-sulfur subunit	CONSERVED in XALB and XYL		XCV2634	214	petA	COG0723C	XF0908	XALc_1264	Smal_1361
putative soluble lytic murein transglycosylase precursor	CONSERVED in XALB and XYL		XCV2635	327	-	COG0741M	XF0907	XALc_1263	Smal_1360
putative transcriptional regulator	LOST by XYL and XALB	LOST by XYL, XALB and XOO	XCV2636	356	-	COG2378K			Smal_1359
putative glutathione transferase	LOST by XYL and XALB		XCV2637	214	gst	COG0625O			Smal_1358
2-methylthioadenine synthetase	CONSERVED in XALB and XYL		XCV2638	484	miaB	COG0621J	XF0906	XALc_1262	Smal_1357
PhoH-like ATP-binding protein	CONSERVED in XALB and XYL		XCV2640	327	-	COG1702T	XF0904	XALc_1261	Smal_1353
putative metalloprotease	CONSERVED in XALB and XYL		XCV2642	161	-	COG0319R	XF0903	XALc_2084	Smal_1352
putative secreted protein	CONSERVED in XALB and XYL		XCV2643	172	-	-	XF0902	XALc_2085	Smal_1350
magnesium and cobalt efflux protein	CONSERVED in XALB and XYL		XCV2644	292	corC	COG4535P	XF0901	XALc_2086	Smal_1349
hypothetical protein XCV2645	LOST only by XYL		XCV2645	417	-	-		XALc_2087	Smal_1348
magnesium/cobalt transporter CorA	CONSERVED in XALB and XYL		XCV2646	333	corA	COG0598P	XF0900	XALc_2088	Smal_1347
putative aldehyde dehydrogenase	LOST only by XYL		XCV2647	454	-	COG1012C		XALc_2089	Smal_1346
putrescine ABC transporter permease	LOST only by XYL		XCV2648	282	potI	COG1177E		XALc_2090	Smal_1345
putrescine ABC transporter permease	LOST only by XYL		XCV2649	347	potH	COG1176E		XALc_2091	Smal_1344
putrescine ABC transporter ATP-binding protein	LOST only by XYL		XCV2650	345	potG	COG3842E		XALc_2092	Smal_1343
ABC transporter putrescine-binding protein precursor	LOST only by XYL		XCV2654	371	potF	COG0687E		XALc_2093	Smal_1341
putative glutamine synthetase	LOST only by XYL		XCV2656	461	glnA2	COG0174E		XALc_2094	Smal_1340
putative glutamine amidotransferase	LOST only by XYL		XCV2657	251	-	COG2071R		XALc_2095	Smal_1339
putative glutamine synthase	LOST only by XYL		XCV2658	459	glnA3	COG0174E		XALc_2096
putative oxidoreductase	LOST only by XYL		XCV2659	439	-	COG0665E		XALc_2097	Smal_1338
two-component system response regulator	LOST only by XYL		XCV2660	432	-	COG3706T		XALc_2098	Smal_1334
hypothetical protein XCV2661	LOST by XYL and XALB	LOST by XYL, XALB and XOO	XCV2661	153	hemT	COG2703P			Smal_1333
metabolite:H+ symporter family protein	LOST only by XYL		XCV2662	426	-	COG0477GEPR		XALc_2099	Smal_1332
putative oxidoreductase	LOST only by XYL		XCV2664	782	-	COG0243C		XALc_2103	Smal_2148
formate dehydrogenase accessory protein	LOST only by XYL		XCV2665	281	-	COG1526C		XALc_2104	Smal_2149
beta alanine--pyruvate transaminase	LOST only by XYL		XCV2668	450	-	COG0161H		XALc_1971	Smal_1329
hypothetical protein XCV2669	LOST by XYL and XALB		XCV2669	294	-	COG1475K			Smal_1328
hypothetical protein XCV2670	CONSERVED in XALB and XYL		XCV2670	434	-	COG2733S	XF1278	XALc_1973	Smal_1327
two-component system sensor histidine kinase-response regulator hybridprotein	LOST only by XYL		XCV2671	1364	-	COG0642T, COG0784T, COG2202T		XALc_1974
two-component system response regulator	LOST only by XYL		XCV2672	328	-	COG3437KT		XALc_1975
NAD-specific glutamate dehydrogenase	CONSERVED in XALB and XYL		XCV2674	1711	-	COG2902E	XF2091	XALc_1761	Smal_2605
TetR family transcriptional regulator	LOST by XYL and XALB		XCV2675	219	-	COG1309K			Smal_2606
membrane fusion protein	CONSERVED in XALB and XYL		XCV2676	435	-	COG0845M	XF2093	XALc_1762	Smal_2607
LacI family transcription regulator	LOST by XYL and XALB		XCV2678	374	fruR	COG1609K			Smal_2029
multiphosphoryl transfer protein FruB	LOST by XYL and XALB		XCV2679	873	fruB	COG1080G, COG1925G, COG4668G			Smal_2030
1-phosphofructokinase	LOST by XYL and XALB		XCV2680	318	fruK	COG1105G			Smal_2031
PTS system, fructose-specific IIBC component (protein-N(pi)-phosphohistidine-sugar phosphotransferase)	LOST by XYL and XALB		XCV2681	580	fruA	COG1299G, COG1445G			Smal_2032
carbohydrate-selective porin OprB	LOST by XYL and XALB		XCV2682	425	oprB	COG3659M			Smal_2033
hypothetical protein XCV2683	LOST only by XYL		XCV2683	217	-	-		XALc_1797		XALc_1864	XALc_1626	XCV3380	XCV3441
preprotein translocase subunit SecF	CONSERVED in XALB and XYL		XCV2692	322	secF	COG0341U	XF0226	XALc_1927	Smal_1618
preprotein translocase subunit SecD	CONSERVED in XALB and XYL		XCV2693	614	secD	COG0342U	XF0225	XALc_1928	Smal_1617
preprotein translocase subunit YajC	CONSERVED in XALB and XYL		XCV2694	117	yajC	COG1862U	XF0224	XALc_1929	Smal_1616
queuine tRNA-ribosyltransferase	CONSERVED in XALB and XYL		XCV2695	381	tgt	COG0343J	XF0223	XALc_1930	Smal_1615
S-adenosylmethionine:tRNA ribosyltransferase-isomerase	CONSERVED in XALB and XYL		XCV2696	356	queA	COG0809J	XF1314	XALc_1931	Smal_1614
AsnC family transcriptional regulator	LOST only by XYL		XCV2697	143	-	COG1522K		XALc_1932
putative ornithine/acetylornithine aminotransferase	LOST only by XYL		XCV2698	498	-	COG4992E		XALc_1933	Smal_1613
putative phosphoesterase precursor	LOST by XYL and XALB		XCV2700	459	-	COG1409R			Smal_1559
putative phytase precursor	LOST by XYL and XALB		XCV2701	373	-	COG4247I			Smal_1558
TonB-dependent outer membrane receptor	LOST by XYL and XALB		XCV2702	852	-	COG1629P			Smal_1557
uracil phosphoribosyltransferase	LOST by XYL and XALB		XCV2703	210	upp	COG0035F			Smal_1556
cellulase precursor	LOST only by XYL		XCV2704	586	egl4	-		XALc_1934
gamma-glutamyltranspeptidase precursor	CONSERVED in XALB and XYL		XCV2706	592	ggt2	COG0405E	XF0984	XALc_1940	Smal_1553
putative ferredoxin	CONSERVED in XALB and XYL		XCV2707	154	-	COG1145C	XF0983	XALc_1941	Smal_1552
putative secreted protein	CONSERVED in XALB and XYL		XCV2708	165	-	-	XF0981	XALc_1942	Smal_1551
phosphopantetheine adenylyltransferase	CONSERVED in XALB and XYL		XCV2709	168	coaD	COG0669H	XF0980	XALc_1943	Smal_1550
putative methyltransferase	CONSERVED in XALB and XYL		XCV2710	207	-	COG0742L	XF0979	XALc_1944	Smal_1549
heat shock protein 90	CONSERVED in XALB and XYL		XCV2711	634	htpG	COG0326O	XF0978	XALc_1945	Smal_1548
putative secreted protein	LOST only by XYL		XCV2724	791	-	COG3533S		XALc_1948
TonB-dependent outer membrane receptor	CONSERVED in XALB and XYL		XCV2725	964	-	COG1629P	XF2237	XALc_1946		XALc_0087	XALc_1953	XCV2730
putative peptidase (C-terminal fragment)	LOST only by XYL		XCV2726	606	-	COG1506E		XALc_1950
putative xylosidase precursor	LOST only by XYL		XCV2728	528	-	COG3507G		XALc_1951
putative secreted protein	LOST only by XYL		XCV2729	1452	-	COG3867G		XALc_1952
TonB-dependent outer membrane receptor	CONSERVED in XALB and XYL		XCV2730	938	-	COG1629P	XF2237	XALc_1953		XALc_0087	XALc_1946	XCV2725
putative secreted protein	LOST only by XYL		XCV2732	785	-	-		XALc_1954
hypothetical protein XCV2735	LOST only by XYL		XCV2735	98	-	-		XALc_1955	Smal_1547
putative peptidase (fragment)	LOST only by XYL		XCV2737	450	-	COG1506E		XALc_1957		XCV0642
amino acid-polyamine-organocation superfamily protein	LOST only by XYL		XCV2739	528	-	COG0531E		XALc_1958
putative secreted protein	CONSERVED in XALB and XYL		XCV2740	621	-	COG4805S	XF0222	XALc_1959	Smal_3959	XCV4263
putative secreted protein	LOST only by XALB		XCV2741	605	-	COG4805S	XF0221
putative proline dipeptidase	CONSERVED in XALB and XYL		XCV2742	399	-	COG0006E	XF0220	XALc_1960
putative ketoglutarate semialdehyde dehydrogenase	LOST only by XYL		XCV2743	538	-	COG1012C		XALc_1961
dihydrodipicolinate synthetase	LOST only by XYL		XCV2744	302	dapA2	COG0329EM		XALc_1962
putative oxidoreductase	LOST only by XYL		XCV2745	437	-	COG0446R		XALc_1963
hypothetical protein XCV2746	LOST only by XYL		XCV2746	81	-	COG0446R		XALc_1964
putative D-amino acid oxidase	LOST only by XYL		XCV2747	425	-	COG0665E		XALc_1965
proline racemase	LOST only by XYL		XCV2748	312	-	COG3938E		XALc_1966
AraC family transcriptional regulator	LOST only by XYL		XCV2749	238	-	COG2202T, COG2207K		XALc_1967	Smal_3003	XCV1235
cell division protein FtsY	LOST only by XALB		XCV2750	551	ftsY	COG0552U	XF1910
A/G-specific adenine glycosylase	CONSERVED in XALB and XYL		XCV2752	357	mutY	COG1194L	XF1909	XALc_2077	Smal_1545
hypothetical protein XCV2753	CONSERVED in XALB and XYL		XCV2753	91	-	COG2924CO	XF1908	XALc_2078	Smal_1544
histidine kinase	LOST only by XYL		XCV2754	540	-	COG0642T, COG0784T, COG2202T		XALc_1637
putative lipocalin	LOST by XYL and XALB		XCV2760	178	blc2	COG3040M			Smal_2775
putative secreted protein	CONSERVED in XALB and XYL		XCV2761	158	-	-	XF1911	XALc_1085	Smal_2776
acyl-CoA dehydrogenase	LOST only by XYL		XCV2762	597	-	COG1960I		XALc_1084	Smal_2777
HNH endonuclease family protein	CONSERVED in XALB and XYL		XCV2763	218	-	COG1403V	XF1912	XALc_1083	Smal_2778
1-deoxy-D-xylulose-5-phosphate synthase	CONSERVED in XALB and XYL		XCV2764	638	dxs	COG1154HI	XF2249	XALc_1082	Smal_2779
hypothetical protein XCV2775	LOST only by XYL		XCV2775	153	-	COG3542S		XALc_1081
xanthan biosynthesis glycosyltransferase GumM	LOST only by XALB		XCV2776	264	gumM	COG1922M	XF2360
xanthan biosynthesis glucuronosyltransferase GumK	LOST only by XALB		XCV2778	398	gumK	-	XF2361
xanthan biosynthesis oligosaccharidyl-lipid flippase GumJ	LOST only by XALB		XCV2779	503	gumJ	COG2244R	XF2362
xanthan biosynthesis glycosyltransferase GumH	LOST only by XALB		XCV2781	380	gumH	COG0438M	XF2364
xanthan biosynthesis acetyltransferase GumF	LOST only by XALB		XCV2783	372	gumF	COG3594G	XF2365
xanthan biosynthesis exopolysaccharide polymerase GumE	LOST only by XALB		XCV2784	433	gumE	-	XF2366
xanthan biosynthesis glycosyltransferase GumD	LOST only by XALB		XCV2785	484	gumD	COG2148M	XF2367
xanthan biosynthesis chain length determinant protein GumC	LOST only by XALB		XCV2786	474	gumC	COG3206M	XF2369
xanthan biosynthesis polysaccharide export protein GumB	LOST only by XALB		XCV2787	232	gumB	COG1596M	XF2370
MerR family transcriptional regulator	CONSERVED in XALB and XYL		XCV2788	118	-	COG0789K	XF0744	XALc_1077	Smal_2798
integration host factor subunit alpha	CONSERVED in XALB and XYL		XCV2789	99	ihfA	COG0776L	XF0743	XALc_1076	Smal_2799
phenylalanyl-tRNA synthetase subunit beta	CONSERVED in XALB and XYL		XCV2790	792	pheT	COG0072J, COG0073R	XF0742	XALc_1075	Smal_2800
phenylalanyl-tRNA synthetase subunit alpha	CONSERVED in XALB and XYL		XCV2791	331	pheS	COG0016J	XF0741	XALc_1074	Smal_2801
50S ribosomal protein L20	CONSERVED in XALB and XYL		XCV2792	119	rplT	COG0292J	XF0740	XALc_1073.5	Smal_2802
50S ribosomal protein L35	CONSERVED in XALB and XYL		XCV2793	65	rpmI	COG0291J	XF0739	XALc_1073	Smal_2803
translation initiation factor IF-3	CONSERVED in XALB and XYL		XCV2794	159	infC	COG0290J	XF0737	XALc_1072	Smal_2804
threonyl-tRNA synthetase	CONSERVED in XALB and XYL		XCV2795	634	thrS	COG0441J	XF0736	XALc_1071	Smal_2805
LacI family transcription regulator	LOST by XYL and XALB	LOST by XYL, XALB and XOO	XCV2796	373	-	COG1609K			Smal_1032
cyclomaltodextrin glucanotransferase precursor	LOST by XYL and XALB	LOST by XYL, XALB and XOO	XCV2797	557	cgt	COG0366G			Smal_1022
glycoside-pentoside-hexuronide:cation symporter family protein	LOST by XYL and XALB	LOST by XYL, XALB and XOO	XCV2798	492	-	COG0477GEPR			Smal_1021
putative secreted protein	LOST by XYL and XALB	LOST by XYL, XALB and XOO	XCV2799	754	-	COG3408G			Smal_1020
putative alpha-glucosidase	LOST by XYL and XALB	LOST by XYL, XALB and XOO	XCV2800	693	-	-			Smal_1019
TonB-dependent outer membrane receptor	LOST by XYL and XALB	LOST by XYL, XALB and XOO	XCV2801	924	-	COG1629P			Smal_1018
alpha-glucosidase	LOST by XYL and XALB	LOST by XYL, XALB and XOO	XCV2803	538	aglA	COG0366G			Smal_1017
type IV secretion system protein VirB9	LOST only by XYL		XCV2807	255	virB9	COG3504U		XALc_1841	Smal_2447
type IV secretion system protein VirB8	LOST only by XYL		XCV2808	338	virB8	COG3736U		XALc_1842
putative secreted protein	LOST only by XYL		XCV2809	136	-	-		XALc_1843	Smal_2449
type IV secretion system protein VirD4	CONSERVED in XALB and XYL		XCV2810	557	virD4	COG3505U	XFa0016	XALc_2330	Smal_2451	XALc_2379	XALc_2612	XALc_3055	XALr_3251
hypothetical protein XCV2811	LOST by XYL and XALB	LOST by XYL, XALB, XCC and XOO	XCV2811	80	-	-			Smal_2452
excinuclease ABC subunit B	CONSERVED in XALB and XYL		XCV2812	697	uvrB	COG0556L	XF0967	XALc_1870	Smal_1385
putative type IV pilus assembly protein FimT	CONSERVED in XALB and XYL		XCV2813	180	-	COG4970NU	XF0966	XALc_1871	Smal_1384
type IV pilin PilE	CONSERVED in XALB and XYL		XCV2814	135	pilE	COG4968NU	XF0479	XALc_1286	Smal_1383
Tfp pilus adhesin	LOST by XYL and XALB		XCV2815	1248	-	COG3419NU			Smal_1382
PilX-related protein	LOST only by XALB		XCV2818	153	-	-	XF0476		Smal_1381
PilW-related protein	LOST only by XALB		XCV2819	385	-	COG4966NU	XF0475		Smal_1380
putative type IV pilus assembly protein PilV	CONSERVED in XALB and XYL		XCV2820	159	-	-	XF0474		Smal_1379
putative type IV pilus assembly protein FimT	LOST only by XALB		XCV2821	172	-	COG4970NU	XF0473		Smal_1378
hypothetical protein XCV2822	CONSERVED in XALB and XYL		XCV2822	461	-	COG1611R	XF0472	XALc_1279	Smal_1377
TonB-dependent outer membrane receptor	LOST only by XYL		XCV2823	1074	-	COG1458R, COG4771P		XALc_1278	Smal_1376
putative MarC transporter family protein	CONSERVED in XALB and XYL		XCV2824	199	-	COG2095U	XF2666	XALc_1277
short chain dehydrogenase precursor	LOST only by XYL		XCV2825	247	-	COG1028IQR		XALc_1276	Smal_1375
glutaredoxin-related protein	CONSERVED in XALB and XYL		XCV2826	106	-	COG0278O	XF2669	XALc_1275	Smal_1374
superoxide dismutase	LOST only by XYL		XCV2827	192	sodB	COG0605P		XALc_1274	Smal_1373
phosphoribosylaminoimidazole carboxylase ATPase subunit	CONSERVED in XALB and XYL		XCV2828	381	purK	COG0026F	XF2671	XALc_1273	Smal_1371
phosphoribosylaminoimidazole carboxylase catalytic subunit	CONSERVED in XALB and XYL		XCV2829	167	purE	COG0041F	XF2672	XALc_1272	Smal_1370
hypothetical protein XCV2830	CONSERVED in XALB and XYL		XCV2830	89	-	COG2835S	XF2673	XALc_1271	Smal_1369
nicotinate-nucleotide pyrophosphorylase	CONSERVED in XALB and XYL		XCV2831	295	nadC	COG0157H	XF1925	XALc_1270	Smal_1368
putative secreted protein	LOST only by XALB		XCV2832	350	-	COG4322S	XF2675		Smal_1367
polynucleotide phosphorylase/polyadenylase	CONSERVED in XALB and XYL		XCV2833	704	pnp	COG1185J	XF0239	XALc_1020	Smal_2811
30S ribosomal protein S15	CONSERVED in XALB and XYL		XCV2834	86	rpsO	COG0184J	XF0238	XALc_1019	Smal_2812
tRNA pseudouridine synthase B	CONSERVED in XALB and XYL		XCV2835	308	truB	COG0130J	XF0237	XALc_1018	Smal_2813
ribosome-binding factor A	CONSERVED in XALB and XYL		XCV2836	130	rbfA	COG0858J	XF0236	XALc_1017	Smal_2814
transcription elongation factor NusA	CONSERVED in XALB and XYL		XCV2838	503	nusA	COG0195K	XF0234	XALc_1015	Smal_2816
hypothetical protein XCV2839	CONSERVED in XALB and XYL		XCV2839	196	-	COG0779S	XF0233	XALc_1014	Smal_2817
NADH dehydrogenase subunit N	CONSERVED in XALB and XYL		XCV2840	487	nuoN	COG1007C	XF0318	XALc_1012	Smal_2818
NADH dehydrogenase subunit M	CONSERVED in XALB and XYL		XCV2841	500	nuoM	COG1008C	XF0317	XALc_1011	Smal_2819
NADH dehydrogenase subunit L	CONSERVED in XALB and XYL		XCV2842	719	nuoL	COG1009CP	XF0316	XALc_1010	Smal_2820
NADH dehydrogenase subunit K	CONSERVED in XALB and XYL		XCV2843	101	nuoK	COG0713C	XF0315	XALc_1009	Smal_2821
NADH dehydrogenase subunit J	CONSERVED in XALB and XYL		XCV2844	219	nuoJ	COG0839C	XF0314	XALc_1008	Smal_2822
NADH dehydrogenase subunit I	CONSERVED in XALB and XYL		XCV2845	162	nuoI	COG1143C	XF0313	XALc_1007	Smal_2823
NADH dehydrogenase subunit H	CONSERVED in XALB and XYL		XCV2846	363	nuoH	COG1005C	XF0312	XALc_1006	Smal_2824
NADH dehydrogenase subunit G	CONSERVED in XALB and XYL		XCV2847	744	nuoG	COG1034C	XF0311	XALc_1005	Smal_2825
NADH-ubiquinone oxidoreductase NQO1 subunit	CONSERVED in XALB and XYL		XCV2848	444	nuoF	COG1894C	XF0310	XALc_1004	Smal_2826
NADH dehydrogenase subunit E	CONSERVED in XALB and XYL		XCV2849	175	nuoE	COG1905C	XF0309	XALc_1003	Smal_2827
NADH dehydrogenase subunit D	CONSERVED in XALB and XYL		XCV2850	435	nuoD	COG0649C	XF0308	XALc_1002	Smal_2828	Smal_2027
NADH dehydrogenase subunit C	CONSERVED in XALB and XYL		XCV2851	250	nuoC	COG0852C	XF0307	XALc_1001	Smal_2829
NADH dehydrogenase subunit B	CONSERVED in XALB and XYL		XCV2852	184	nuoB	COG0377C	XF0306	XALc_1000	Smal_2830
NADH dehydrogenase subunit A	CONSERVED in XALB and XYL		XCV2853	133	nuoA	COG0838C	XF0305	XALc_0999	Smal_2831
preprotein translocase subunit SecG	LOST only by XALB		XCV2854	157	secG	COG1314U	XF0304		Smal_2832
triosephosphate isomerase	CONSERVED in XALB and XYL		XCV2855	251	tpiA	COG0149G	XF0303	XALc_0996	Smal_2833
short chain dehydrogenase	LOST only by XYL		XCV2856	266	-	COG0300R		XALc_0995	Smal_2007
globin	LOST only by XYL		XCV2858	142	-	COG2346R		XALc_0994
putative secreted protein	LOST only by XYL		XCV2859	290	-	-		XALc_0993
putative signalling protein	LOST only by XYL		XCV2860	788	-	COG5001T		XALc_0992
putative secreted protein	LOST only by XYL		XCV2861	227	-	-		XALc_0991
putative 2OG-Fe(II) oxygenase superfamily protein	LOST only by XYL		XCV2862	312	-	COG3491R		XALc_0990	Smal_2834
phosphoglucosamine mutase	CONSERVED in XALB and XYL		XCV2863	449	mrsA	COG1109G	XF1468	XALc_0989	Smal_2839
acetyl-CoA carboxylase subunit beta	CONSERVED in XALB and XYL		XCV2864	295	-	COG0777I	XF1467	XALc_0988	Smal_2840
tryptophan synthase subunit alpha	CONSERVED in XALB and XYL		XCV2865	268	trpA	COG0159E	XF1376	XALc_0987	Smal_2841
tryptophan synthase subunit beta	CONSERVED in XALB and XYL		XCV2869	405	trpB	COG0133E	XF1375	XALc_0986	Smal_2843
TrpBA operon transcriptional regulator	LOST only by XYL		XCV2870	308	trpI	COG0583K		XALc_0985	Smal_2844
N-(5'-phosphoribosyl)anthranilate isomerase	CONSERVED in XALB and XYL		XCV2871	222	trpF	COG0135E	XF1374	XALc_0984	Smal_2850
tRNA pseudouridine synthase A	CONSERVED in XALB and XYL		XCV2872	257	truA	COG0101J	XF1373	XALc_0983	Smal_2851
hypothetical protein XCV2873	LOST by XYL and XALB		XCV2873	185	-	COG3324R			Smal_2852
hypothetical protein XCV2874	CONSERVED in XALB and XYL		XCV2874	694	-	COG3170NU	XF1372	XALc_0982	Smal_2853
aspartate-semialdehyde dehydrogenase	CONSERVED in XALB and XYL		XCV2875	341	asd	COG0136E	XF1371	XALc_0981	Smal_2854
2-hydroxyacid dehydrogenase	LOST only by XYL		XCV2876	370	-	COG1052CHR		XALc_0980	Smal_2855
chorismate synthase	CONSERVED in XALB and XYL		XCV2877	367	aroC	COG0082E	XF1369	XALc_0979	Smal_2856
N5-glutamine S-adenosyl-L-methionine-dependent methyltransferase	CONSERVED in XALB and XYL		XCV2878	308	-	COG2890J	XF1368	XALc_0978	Smal_2857
putative SCO1/SenC family protein	CONSERVED in XALB and XYL		XCV2879	216	-	COG1999R	XF1366	XALc_0977	Smal_2858
phosphatidylserine decarboxylase	CONSERVED in XALB and XYL		XCV2880	280	psd	COG0688I	XF1365	XALc_0976	Smal_2859
lytic mureine transglycosylase precursor	LOST only by XYL		XCV2881	527	-	COG0741M		XALc_0975	Smal_2861
hypothetical protein XCV2882	LOST by XYL and XALB		XCV2882	501	-	COG0433R			Smal_2862
transcription elongation factor GreB	LOST only by XYL		XCV2886	168	greB	COG0782K		XALc_0974	Smal_2863
MiaB family RNA modification protein	LOST only by XYL		XCV2887	458	-	COG0621J		XALc_0973	Smal_2865
putative dienelactone hydrolase	LOST only by XYL		XCV2888	220	-	COG0412Q		XALc_0972	Smal_2866
hypothetical protein XCV2889	LOST only by XYL		XCV2889	144	-	COG0537FGR		XALc_0971	Smal_2867
hypothetical protein XCV2890	LOST only by XYL		XCV2890	55	-	-		XALc_0970	Smal_2868
deoxycytidine triphosphate deaminase	CONSERVED in XALB and XYL		XCV2892	189	dcd	COG0717F	XF0762	XALc_0969	Smal_2869
putative ATP-binding protein	CONSERVED in XALB and XYL		XCV2893	283	-	COG0489D	XF2301	XALc_0968	Smal_2870
TonB-dependent outer membrane receptor (C-terminal fragment)	LOST only by XYL		XCV2896	777	-	COG1629P		XALc_2245	Smal_2876	XALc_2473	XCV3534
phytoene dehydrogenase	LOST only by XYL		XCV2897	539	-	COG1233Q		XALc_0966	Smal_2878
metallopeptidase	CONSERVED in XALB and XYL		XCV2898	713	-	COG3590O	XF0576	XALc_0965	Smal_2874	Smal_1199	XCV2899	XCV3027
metallopeptidase precursor	LOST only by XYL		XCV2900	671	-	COG3590O		XALc_0964	Smal_2875
rhomboid family membrane protein	CONSERVED in XALB and XYL		XCV2901	231	-	COG0705R	XF0649	XALc_2443	Smal_2879
putative 6-O-methylguanine-DNA methyltransferase	LOST only by XYL		XCV2902	135	-	COG3695L		XALc_2444	Smal_2880
putative glutathione reductase	LOST by XYL and XALB		XCV2903	456	-	COG1249C			Smal_2883
D-amino acid dehydrogenase subunit	LOST by XYL and XALB		XCV2904	416	dadA	COG0665E			Smlt3457
hypothetical protein XCV2905	CONSERVED in XALB and XYL		XCV2905	414	-	COG2311S	XF0651	XALc_2445	Smal_2885
FKBP-type peptidyl-prolyl cis-trans isomerase SlyD	CONSERVED in XALB and XYL		XCV2906	159	slyD	COG1047O	XF0652	XALc_2446	Smal_2886
outer membrane lipoprotein	CONSERVED in XALB and XYL		XCV2907	180	nlpC1	COG0791M	XF0653	XALc_2447	Smal_2887
outer membrane lipoprotein	CONSERVED in XALB and XYL		XCV2908	249	nlpC2	COG0791M	XF0654	XALc_2448	Smal_2888
acyl-CoA hydrolase	LOST only by XYL		XCV2909	163	-	COG1607I		XALc_2449	Smal_0629
hypothetical protein XCV2911	LOST only by XYL		XCV2911	278	-	COG0500QR		XALc_2450
glutamate/aspartate:cation symporter family protein	CONSERVED in XALB and XYL		XCV2912	456	-	COG1301C	XF0656	XALc_2451	Smal_2889
alkaline phosphatase precursor	LOST only by XALB		XCV2913	577	phoA	COG1785P	XF0657		Smal_2890
putative cell cycle protein	CONSERVED in XALB and XYL		XCV2914	450	mesJ	COG0037D	XF0659	XALc_2452	Smal_2892
exodeoxyribonuclease VII small subunit	CONSERVED in XALB and XYL		XCV2915	86	xseB	COG1722L	XF0660	XALc_2453	Smal_2893
geranyltranstransferase	CONSERVED in XALB and XYL		XCV2916	291	ispA	COG0142H	XF0661	XALc_2454	Smal_2894
hypothetical protein XCV2919	LOST only by XYL		XCV2919	129	-	COG3296S		XALc_2455	Smal_2895
putative modulator of DNA gyrase; peptidase U62 protein PmbA	CONSERVED in XALB and XYL		XCV2920	455	pmbA	COG0312R	XF1131	XALc_2456	Smal_2896
hypothetical protein XCV2921	CONSERVED in XALB and XYL		XCV2921	193	-	COG3028S	XF1130	XALc_2457	Smal_2897
putative modulator of DNA gyrase TldD	CONSERVED in XALB and XYL		XCV2923	481	tldD	COG0312R	XF1127	XALc_2458	Smal_2898
hypothetical protein XCV2924	LOST only by XYL		XCV2924	266	-	-		XALc_0148
hypothetical protein XCV2925	CONSERVED in XALB and XYL		XCV2925	689	-	COG3164S	XF1126	XALc_2459	Smal_2899
ribonuclease G	CONSERVED in XALB and XYL		XCV2927	499	rng	COG1530J	XF1125	XALc_2460	Smal_2900
Maf-like protein	CONSERVED in XALB and XYL		XCV2928	190	maf	COG0424D	XF1124	XALc_2461	Smal_2901
putative outer membrane protein	CONSERVED in XALB and XYL		XCV2929	244	-	COG2968S	XF1123	XALc_2462	Smal_2902
SPOUT methyltransferase superfamily protein	CONSERVED in XALB and XYL		XCV2931	156	-	COG1576S	XF0338	XALc_2474	Smal_2907
hypothetical protein XCV2933	CONSERVED in XALB and XYL		XCV2933	137	-	COG0799S	XF2180	XALc_2476	Smal_2908
nicotinic acid mononucleotide adenylyltransferase	CONSERVED in XALB and XYL		XCV2934	289	nadD	COG1057H	XF2179	XALc_2477	Smal_2909
DNA polymerase III subunit delta	CONSERVED in XALB and XYL		XCV2935	343	holA	COG1466L	XF2178	XALc_2478	Smal_2910
rare lipoprotein B	CONSERVED in XALB and XYL		XCV2936	214	rlpB	COG2980M	XF2177	XALc_2479	Smal_2911
leucyl-tRNA synthetase	CONSERVED in XALB and XYL		XCV2938	932	leuS	COG0495J	XF2176	XALc_2480	Smal_2912
hypothetical protein XCV2939	CONSERVED in XALB and XYL		XCV2939	205	-	COG1173EP	XF2175	XALc_2481	Smal_2913
thioredoxin	CONSERVED in XALB and XYL		XCV2940	285	-	COG3118O	XF2174	XALc_2482	Smal_2914
hypothetical protein XCV2941	LOST by XYL and XALB		XCV2941	149	-	-			Smal_2917
putative secreted peptidyl prolyl cis-trans isomerase, cyclophilin type	LOST only by XYL		XCV2946	323	-	COG0652O		XALc_2045	Smal_1243
hypothetical protein XCV2947	LOST by XYL and XALB	LOST by XYL, XALB and XOO	XCV2947	295	-	COG0697GER			Smal_1242
LysR family transcriptional regulator	LOST by XYL and XALB	LOST by XYL, XALB and XOO	XCV2948	330	-	COG0583K			Smal_1241
ArsR family transcriptional regulator	LOST by XYL and XALB	LOST by XYL, XALB and XOO	XCV2949	104	-	COG0640K			Smal_1062
hypothetical protein XCV2950	LOST only by XYL		XCV2950	472	-	-		XALc_2046	Smal_1061
hypothetical protein XCV2951	LOST by XYL and XALB	LOST by XYL, XALB and XOO	XCV2951	97	-	-			Smal_1240
hypothetical protein XCV2953	LOST by XYL and XALB	LOST by XYL, XALB, XCC and XOO	XCV2953	118	-	COG3791S			Smal_1238
putative secreted protein	LOST by XYL and XALB	LOST by XYL, XALB and XOO	XCV2955	601	-	COG4805S			Smal_1237
ABC transporter permease and ATP-binding protein	LOST by XYL and XALB		XCV2956	610	-	COG1132V			Smal_1235
RND superfamily protein	CONSERVED in XALB and XYL		XCV2960	1019	-	COG0841V	XF0243	XALc_1558	Smal_2023
membrane fusion protein	CONSERVED in XALB and XYL		XCV2961	368	-	COG0845M	XF0244	XALc_1557	Smal_2022
outer membrane protein V	LOST only by XYL		XCV2962	278	ompV	COG3713M		XALc_1556	Smal_3144
outer membrane efflux protein	LOST only by XYL		XCV2963	489	oprN8	COG1538MU		XALc_1555
putative two-component system regulatory protein	LOST only by XYL		XCV2964	229	-	COG0745TK		XALc_1554	Smal_2118	Smal_1792
monovalent cation:proton antiporter-2 family protein	LOST only by XYL		XCV2966	421	-	COG0475P		XALc_0945	Smal_1281	XCV0261
beta-lactamase precursor	LOST only by XYL		XCV2967	533	ampC2	COG1680V		XALc_2047	Smal_1234
hypothetical protein XCV2969	LOST by XYL and XALB		XCV2969	280	-	COG1801S			Smal_1232
hypothetical protein XCV2970	CONSERVED in XALB and XYL		XCV2970	315	-	COG0697GER	XF0250	XALc_2049	Smal_1231
putative sensor protein	LOST only by XYL		XCV2971	375	-	COG2199T, COG2203T		XALc_2050	Smal_1229
pseudouridylate synthase	LOST only by XYL		XCV2972	253	rluF	COG1187J		XALc_2051	Smal_1228
putative signal transduction protein	LOST by XYL and XALB		XCV2973	801	-	COG2199T, COG2200T, COG2202T, COG5001T			Smal_1226
ATP-dependent RNA helicase	CONSERVED in XALB and XYL		XCV2974	648	deaD	COG0513LKJ	XF0252	XALc_2052	Smal_1225
hypothetical protein XCV2977	LOST only by XYL		XCV2977	80	-	COG2501S		XALc_2053	Smal_1224
hypothetical protein XCV2979	LOST only by XYL		XCV2979	133	-	COG3686S		XALc_2054	Smal_1222
putative secreted protein	LOST by XYL and XALB		XCV2982	408	-	COG3904S			Smal_1220
DNA methylation and regulatory protein (methylated-DNA--	LOST by XYL and XALB		XCV2983	487	ada	COG0122L, COG2169F			Smal_1219
6-O-methylguanine-DNA methyltransferase	CONSERVED in XALB and XYL		XCV2984	181	ogt	COG0350L	XF2598	XALc_2057	Smal_1218
type I phosphodiesterase/nucleotide pyrophosphatase family protein	LOST only by XALB		XCV2985	432	-	COG1524R	XF2599		Smal_1217
chloride channel protein	LOST only by XYL		XCV2986	463	clcA	COG0038P		XALc_2058	Smal_3825
hypothetical protein XCV2988	CONSERVED in XALB and XYL		XCV2988	138	-	-	XF0383	XALc_2060	Smal_1215
TonB-dependent outer membrane receptor	LOST only by XALB		XCV2989	687	-	COG1629P	XF0384		Smal_1214
extracellular serine protease	LOST by XYL and XALB	LOST by XYL, XALB and XOO	XCV2993	612	-	COG1404O, COG4935O			Smal_3789
putative secreted protein	LOST by XYL and XALB		XCV2999	156	-	COG1917S			Smal_2013
LysR family transcriptional regulator	LOST only by XALB		XCV3000	309	-	COG0583K	XF1752		Smal_2010	Smal_0934
zinc uptake regulator	CONSERVED in XALB and XYL		XCV3006	168	zur	COG0735P	XF0821	XALc_2061	Smal_1210
glutamyl-tRNA synthetase	CONSERVED in XALB and XYL		XCV3007	467	gltX	COG0008J	XF0822	XALc_2062	Smal_1209
hypothetical protein XCV3012	LOST by XYL and XALB	LOST by XYL, XALB and XOO	XCV3012	439	creD	COG4452V			Smal_1206
putative cysteine protease precursor	LOST only by XYL		XCV3013	270	-	COG4870O		XALc_2063
sensory histidine kinase CreC	LOST by XYL and XALB		XCV3014	482	creC	COG0642T			Smal_1205
DNA-binding response regulator CreB	LOST by XYL and XALB	LOST by XYL, XALB and XOO	XCV3015	230	creB	COG0745TK			Smal_1204
hypothetical protein XCV3016	CONSERVED in XALB and XYL		XCV3016	302	-	COG2961R	XF0043	XALc_2064	Smal_1203
N-acetyltransferase family protein	CONSERVED in XALB and XYL		XCV3017	180	-	COG0454KR	XF0044	XALc_2065	Smal_1202
transcription-repair coupling factor	CONSERVED in XALB and XYL		XCV3018	1154	mfd	COG1197LK	XF0045	XALc_2066	Smal_1201
cardiolipin synthase	LOST by XYL and XALB		XCV3026	503	cls	COG1502I			Smal_2951
phosphoglyceromutase	CONSERVED in XALB and XYL		XCV3029	249	gpmA	COG0588G	XF1893	XALc_2067	Smal_1198
deoxyribonuclease V	CONSERVED in XALB and XYL		XCV3030	237	nfi	COG1515L	XF1892	XALc_2068	Smal_1197
pirin-related protein	LOST by XYL and XALB		XCV3032	327	-	COG1741R			Smal_2983
putative secreted protein	CONSERVED in XALB and XYL		XCV3033	153	-	-	XF1185	XALc_2069	Smal_2985
pirin-related protein	LOST only by XYL		XCV3035	285	-	COG1741R		XALc_2070	Smal_2986
carbon starvation protein A	LOST only by XYL		XCV3036	690	cstA	COG1966T		XALc_2071	Smal_2987
haloacid dehalogenase-like hydrolase family protein	LOST only by XYL		XCV3037	234	-	COG0637R		XALc_1968	Smal_2077
hypothetical protein XCV3040	LOST by XYL and XALB	LOST by XYL, XALB and XOO	XCV3040	416	-	COG5505S			Smal_1092
hypothetical protein XCV3042	LOST by XYL and XALB	LOST by XYL, XALB and XOO	XCV3042	202	-	COG2068R			Smal_1989
putative xanthine dehydrogenase molybdenum binding subunit	LOST by XYL and XALB	LOST by XYL, XALB and XOO	XCV3044	735	-	COG1529C			Smal_1991
putative xanthine dehydrogenase FAD binding subunit	LOST by XYL and XALB	LOST by XYL, XALB and XOO	XCV3045	316	-	COG1319C			Smal_1992
putative xanthine dehydrogenase iron-sulfur-binding subunit	LOST by XYL and XALB	LOST by XYL, XALB and XOO	XCV3046	216	-	COG2080C			Smal_1993
single-strand DNA-binding protein	CONSERVED in XALB and XYL		XCV3049	177	-	COG0629L	XF1392	XALc_1042	Smal_1033
octaprenyl-diphosphate synthase	CONSERVED in XALB and XYL		XCV3050	332	ispB	COG0142H	XF1391	XALc_1041	Smal_1016
putative carboxymethylenebutenolidase	LOST by XYL and XALB		XCV3051	286	-	COG0412Q			Smal_1015
UDP-N-acetylmuramoyl-L-alanyl-D-glutamate synthetase	CONSERVED in XALB and XYL		XCV3053	468	murD	COG0771M	XF1118	XALc_1040	Smal_1013
hypothetical protein XCV3054	CONSERVED in XALB and XYL		XCV3054	451	-	-	XF1117	XALc_1039	Smal_1012
bifunctional aspartate kinase/diaminopimelate decarboxylase protein	CONSERVED in XALB and XYL		XCV3056	869	lysA	COG0019E, COG0527E	XF1116	XALc_1038	Smal_1011
phenazine biosynthesis PhzF family protein	LOST by XYL and XALB		XCV3057	292	-	COG0384R			Smal_1010
phenazine biosynthesis PhzF family protein	LOST only by XYL		XCV3058	293	-	COG0384R		XALc_1037	Smal_1009
putative secreted protein	LOST only by XYL		XCV3059	229	-	-		XALc_1036
OsmC-like protein	LOST by XYL and XALB		XCV3060	144	-	COG1764O			Smal_1008
aspartate carbamoyltransferase catalytic subunit	CONSERVED in XALB and XYL		XCV3061	315	pyrB	COG0540F	XF2226	XALc_2155	Smal_0942
Holliday junction resolvase-like protein	CONSERVED in XALB and XYL		XCV3062	155	ruvX	COG0816L	XF2227	XALc_2156	Smal_0941
hypothetical protein XCV3063	CONSERVED in XALB and XYL		XCV3063	188	-	COG1678K	XF2228	XALc_2157	Smal_0940
DNA-3-methyladenine glycosylase I	LOST only by XYL		XCV3064	190	tag	COG2818L		XALc_2158	Smal_0938
hypothetical protein XCV3066	LOST by XYL and XALB		XCV3066	242	-	COG1284S			Smal_0937
Tfp pilus assembly protein ATPase	CONSERVED in XALB and XYL		XCV3067	376	pilU	COG5008NU	XF1632	XALc_2159	Smal_0932
Tfp pilus assembly protein, putative ATPase	CONSERVED in XALB and XYL		XCV3068	345	-	COG2805NU	XF1633	XALc_2160	Smal_0931
hypothetical protein XCV3069	LOST only by XYL		XCV3069	230	-	COG0325R		XALc_2161	Smal_0930
pyrroline-5-carboxylate reductase	CONSERVED in XALB and XYL		XCV3070	284	proC	COG0345E	XF2712	XALc_2163	Smal_0929
membrane-bound metalloendopeptidase	LOST by XYL and XALB		XCV3072	213	-	COG0739M			Smal_3409
putative secreted protein	CONSERVED in XALB and XYL		XCV3075	198	-	-	XF0272	XALc_1034	Smal_1004
DJ-1/PfpI family protein	LOST by XYL and XALB		XCV3076	180	-	COG0693R			Smlt1160
hypothetical protein XCV3077	CONSERVED in XALB and XYL		XCV3077	155	-	COG2940R	XF1478	XALc_1033	Smal_1003
Rrf2 family transcriptional regulator	CONSERVED in XALB and XYL		XCV3078	152	-	COG1959K	XF1477	XALc_1032	Smal_1002
cysteine desulfurase activator complex subunit SufB	CONSERVED in XALB and XYL		XCV3079	485	sufB	COG0719O	XF1476	XALc_1031	Smal_1001
ABC transporter ATPase involved in Fe-S cluster assembly	CONSERVED in XALB and XYL		XCV3080	254	sufC	COG0396O	XF1475	XALc_1029	Smal_0999
ABC transporter-associated protein involved in Fe-S cluster assembly	CONSERVED in XALB and XYL		XCV3081	420	sufD	COG0719O	XF1474	XALc_1028	Smal_0998
cysteine desulfurase	CONSERVED in XALB and XYL		XCV3082	414	-	COG0520E	XF1473	XALc_1027	Smal_0997
acetyltransferase (GNAT) family protein	LOST only by XYL		XCV3083	179	-	COG0454KR		XALc_1026	Smal_0995
putative benzene 1,2-dioxygenase system ferredoxin component	CONSERVED in XALB and XYL		XCV3084	109	-	COG2146PR	XF1472	XALc_1025	Smal_0994
hypothetical protein XCV3087	LOST by XYL and XALB	LOST by XYL, XALB and XOO	XCV3087	252	-	COG0790R			Smal_0991
hypothetical protein XCV3088	LOST only by XALB		XCV3088	213	-	COG3295S	XF0597		Smal_0987
putative secreted protein	LOST only by XALB		XCV3089	171	-	COG3656S	XF0596		Smal_0986
putative secreted protein	LOST only by XALB		XCV3090	267	-	-	XF0595		Smal_0985
thiamine biosynthesis protein	LOST only by XALB		XCV3091	306	apbE	COG1477H	XF0594		Smal_0984
hypothetical protein XCV3094	LOST only by XYL		XCV3094	281	-	COG3758S		XALc_2117	Smal_0982
ComEA-related DNA uptake protein	CONSERVED in XALB and XYL		XCV3096	135	-	COG1555L	XF0593	XALc_2118	Smal_0979
hypothetical protein XCV3097	LOST only by XYL		XCV3097	340	-	COG0624E		XALc_2119	Smal_0978
hypothetical protein XCV3098	LOST only by XYL		XCV3098	90	-	COG2261S		XALc_2120	Smal_0977
putative phosphotransferase family protein	CONSERVED in XALB and XYL		XCV3099	339	-	COG3178R	XF0592	XALc_2121	Smal_0976
putative nucleotidyltransferase	CONSERVED in XALB and XYL		XCV3100	237	-	COG1208MJ	XF0591	XALc_2122	Smal_0975
hypothetical protein XCV3101	CONSERVED in XALB and XYL		XCV3101	235	-	COG0593L	XF0590	XALc_2123	Smal_0972
putative permease (PerM) family protein	CONSERVED in XALB and XYL		XCV3102	388	-	COG0628R	XF0589	XALc_2984	Smal_0971
putative secreted protein	CONSERVED in XALB and XYL		XCV3103	370	-	COG3249S	XF0588	XALc_2125	Smal_0970
phosphoribosylaminoimidazole synthetase	CONSERVED in XALB and XYL		XCV3104	341	purM	COG0150F	XF0587	XALc_2126	Smal_0969
hypothetical protein XCV3105	LOST only by XYL		XCV3105	156	-	-		XALc_2127	Smal_0968
phosphoribosylglycinamide formyltransferase	CONSERVED in XALB and XYL		XCV3106	222	purN	COG0299F	XF0585	XALc_2128	Smal_0965
putative secreted protein	CONSERVED in XALB and XYL		XCV3108	227	-	-	XF0583	XALc_2130	Smal_0963
hypothetical protein XCV3109	CONSERVED in XALB and XYL		XCV3109	107	-	-	XF1416	XALc_2132	Smal_0962
UDP-N-acetylglucosamine 1-carboxyvinyltransferase	CONSERVED in XALB and XYL		XCV3110	424	murA	COG0766M	XF1415	XALc_2133	Smal_0961
transcription regulator BolA	CONSERVED in XALB and XYL		XCV3112	85	-	COG5007K	XF1414	XALc_2134	Smal_0960
sugar phosphate isomerase	CONSERVED in XALB and XYL		XCV3113	333	-	COG0517R, COG0794M	XF1413	XALc_2135	Smal_0959
putative phosphatase	CONSERVED in XALB and XYL		XCV3114	182	-	COG1778R	XF1412	XALc_2136	Smal_0958
putative secreted protein	CONSERVED in XALB and XYL		XCV3115	191	-	COG3117S	XF1411	XALc_2137	Smal_0957
putative secreted protein	CONSERVED in XALB and XYL		XCV3116	186	-	COG1934S	XF1410	XALc_2138	Smal_0956
ABC transporter ATP-binding protein	CONSERVED in XALB and XYL		XCV3117	239	-	COG1137R	XF1409	XALc_2139	Smal_0955
RNA polymerase factor sigma-54	CONSERVED in XALB and XYL		XCV3118	465	rpoN2	COG1508K	XF1408	XALc_2140	Smal_0954
sigma-54 modulation protein	CONSERVED in XALB and XYL		XCV3119	89	-	COG1544J	XF1407	XALc_2141	Smal_0953
putative nitrogen regulatory IIA protein (protein-N(pi)-phosphohistidine-sugar phosphotransferase)	LOST by XYL and XALB		XCV3120	152	-	COG1762GT			Smal_0952
HPr kinase/phosphorylase	CONSERVED in XALB and XYL		XCV3121	316	ptsK	COG1493T	XF1406	XALc_2142	Smal_0951
hypothetical protein XCV3122	CONSERVED in XALB and XYL		XCV3122	290	-	COG1660R	XF1405	XALc_2143	Smal_0950
putative enzyme II of the phosphotransferase system	CONSERVED in XALB and XYL		XCV3123	130	-	COG2893G	XF1404	XALc_2144	Smal_0949
phosphotransferase system HPr enzyme	CONSERVED in XALB and XYL		XCV3124	89	ptsH	COG1925G	XF1403	XALc_2145	Smal_0948
enzyme I of the phosphotransferase system	CONSERVED in XALB and XYL		XCV3125	576	ptsI	COG1080G	XF1402	XALc_2146	Smal_0947
magnesium transporter	CONSERVED in XALB and XYL		XCV3126	453	mgtE	COG2239P	XF1401	XALc_2147	Smal_0946
putative phospholipase/carboxylesterase family protein	LOST only by XYL		XCV3127	265	-	COG3509Q, COG4099R		XALc_2148	Smal_0944
quinol oxidase, subunit II	LOST only by XYL		XCV3128	338	-	COG1294C		XALc_0124	Smal_3926
quinol oxidase, subunit I	LOST only by XYL		XCV3129	466	-	COG1271C		XALc_0123	Smal_3927	XCV3854
amino acid transporter family protein	LOST only by XYL		XCV3131	462	gabP	COG1113E		XALc_2150	Smal_3002
endoproteinase Arg-C (C-terminal fragment)	LOST only by XYL		XCV3140	358	-	-		XALc_2516
tryptophan halogenase	LOST only by XYL		XCV3144	511	-	-		XALc_3150
hypothetical protein XCV3145	LOST only by XYL		XCV3145	350	-	COG2850S		XALc_3149
SapC-related protein	LOST only by XYL		XCV3146	252	-	-		XALc_3148
TonB-dependent outer membrane receptor	LOST only by XYL		XCV3147	1052	-	COG1629P		XALc_3147
putative aminopeptidase precursor	LOST only by XYL		XCV3148	669	-	COG0308E		XALc_2154
MerR family transcriptional regulator	LOST by XYL and XALB		XCV3149	148	soxR	COG0789K			Smal_0926
major facilitator superfamily protein	LOST by XYL and XALB		XCV3150	457	-	COG0477GEPR			Smal_0925
putative glutathionylspermidine synthase	LOST by XYL and XALB		XCV3152	388	-	COG0754E			Smal_3849
pyridoxamine 5'-phosphate oxidase	CONSERVED in XALB and XYL		XCV3159	199	pdxH	COG0259H	XF1337	XALc_2164	Smal_3033
shikimate kinase	CONSERVED in XALB and XYL		XCV3160	180	aroK	COG0703E	XF1335	XALc_2165	Smal_3036
3-dehydroquinate synthase	CONSERVED in XALB and XYL		XCV3161	370	aroB	COG0337E	XF1334	XALc_2166	Smal_3037
hypothetical protein XCV3162	LOST only by XYL		XCV3162	84	-	COG0513LKJ		XALc_2170	Smal_3038
uroporphyrinogen decarboxylase	CONSERVED in XALB and XYL		XCV3163	354	hemE	COG0407H	XF1332	XALc_2171	Smal_3039
major facilitator superfamily protein	LOST only by XYL		XCV3164	482	-	COG0477GEPR		XALc_2173	Smal_3040
two-component system sensor histidine kinase-response regulator hybrid protein	CONSERVED in XALB and XYL		XCV3165	1194	-	COG0642T	XF1330	XALc_2174	Smal_3041	Smal_3042	XCV3166	XCV3167	XCV3168
hypothetical protein XCV3169	CONSERVED in XALB and XYL		XCV3169	220	-	COG2353S	XF1329	XALc_2175	Smal_3043
putative cytochrome B561	CONSERVED in XALB and XYL		XCV3170	187	-	COG3038C	XF1328	XALc_2176	Smal_3044
putative secreted protein	CONSERVED in XALB and XYL		XCV3171	189	-	COG2353S	XF1327	XALc_2177	Smal_3045
hypothetical protein XCV3172	LOST only by XYL		XCV3172	233	-	COG0526OC		XALc_2178	Smal_3046
L-serine deaminase	LOST only by XYL		XCV3173	460	tdcG	COG1760E		XALc_2179	Smal_3047
alpha/beta family hydrolase	LOST by XYL and XALB	LOST by XYL, XALB and XOO	XCV3174	382	-	COG0596R			Smal_3048
homoserine dehydrogenase	LOST only by XYL		XCV3175	362	metL	COG0460E		XALc_2184	Smal_3049
cystathionine gamma-synthase	CONSERVED in XALB and XYL		XCV3176	405	metB	COG0626E	XF0864	XALc_2185	Smal_3050
homoserine O-acetyltransferase	CONSERVED in XALB and XYL		XCV3177	343	-	COG2021E	XF0863	XALc_2186	Smal_3051
putative metalloendopeptidase precursor	LOST only by XALB		XCV3178	301	-	COG0739M	XF0862		Smal_3052
peptide chain release factor 3	CONSERVED in XALB and XYL		XCV3179	534	prfC	COG4108J	XF0174	XALc_2188	Smal_3053
[truncated: 817 more rows]
[truncated: 2 more columns]
