# Supplementary material for: The complete genome sequence of Xanthomonas albilineans provides new insights into the reductive genome evolution of the xylem-limited Xanthomonadaceae
Source: BMC Genomics. 2009 Dec 17;10:616. doi: 10.1186/1471-2164-10-616 (PMC2810307; doi:10.1186/1471-2164-10-616)
Supplement: Additional file 2 — List of ancestral genes potentially lost by pseudogenization and short deletions in X. fastidiosa. Analysis of lost ancestral genes that are present on the chromosome of X. axonopodis pv. vesicatoria between the orthologs of two ancestral genes that are contiguous and conserved in X. fastidiosa. [file 1471-2164-10-616-S2.xls]

## Sheet: Feuil1
Ancestral genes from X. axonopodis pv. vesicatoria str. 85-10 that are lost by X. fastidiosa	Sizes of the DNA region located in X. axonopodis pv. vesicatoria strain 85-10 between the ancestral genes that precede and follow the lost gene(s)	Product names encoded by the lost genes	X. fastidiosa strain Temecula1 orthologs of the ancestral genes that precede and follow the lost gene(s)	X. fastidiosa strain 9a5c orthologs of the ancestral genes that precede and follow the lost gene(s)	Size of the non coding DNA region replacing the lost ancestral gene(s) in X. fastidiosa strain 9a5C or in X. fastidiosa strain Temecula1 / X. fastidiosa strain 9a5c
Red color indicates ancestral genes also identified as lost by pseudogenization in X. albilineans
These analyses also include the genome of X. fastidiosa strain Temecula1 because less pseudogenes are annotated in this sequence (See Discussion section)
XCV0005	1089 bp	putative membrane protease		between XF0005 and XF0006	835 pb
XCV0026	979 bp	putative secreted protein		between XF2705 and XF2706	140 bp
XCV0252	328 bp	hypothetical protein		between XF0196 and XF0197	493 pb
XCV0286	942 bp	hypothetical protein		between XF1830 and XF1829	159 bp
XCV0289	961 bp	MarR family transcriptional regulator		between XF1828 and XF1827	188 bp
XCV0515	891 bp	hypothetical protein		between XF0211 and XF0212	69 bp
XCV0528	2677 bp	two-component system sensor protein	between PD1672 and PD1671	between XF0395 and XF0401	2269 bp / 2453 pb
XCV0539	2364 bp	hypothetical protein		between XF1979 and XF1978	172 bp
XCV0541		putative fatty acid permease
XCV0546	903 bp	putative secreted protein		between XF1976 and XF1975	159 bp
XCV0569	2666 bp	putative extracellular ribonuclease	between PD1536 and PD1537	between XF0619 and XF0616	616 bp / 616 bp
XCV0797	478 bp	putative acetyltransferase	between PD1748 and PD1747	between XF0948 and XF0950	424 bp / 426 bp
XCV0799	1286 bp	putative secreted protein	between PD1747 and PD1746	between XF0950 and XF0952	588 bp / 587 bp
XCV0841	787 bp	putative secreted protein		between XF1120 and XF1121	63 bp
XCV0871	1389 bp	nucleoside transporter		between XF0366 and XF0367	311 bp
XCV0888	2715 bp	two-component system sensor protein	between PD1367 and PD1366	between XF2336 and XF2334	295 bp / 217 bp
XCV0889		putative secreted protein
XCV0891	1281 bp	hypothetical protein		between XF2334 and XF2333	87 bp
XCV0893		putative secreted protein
XCV0904	2556 bp	histone deacetylase family protein	between PD836 and PD1837	between XF0837 and XF0835	494 bp / 491 bp
XCV0905		hypothetical protein
XCV0906		hypothetical protein
XCV0948	980 bp	exodeoxyribonuclease IX		between XF2008 Aand XF2007	182 bp
XCV1075	619 bp	carboxymuconolactone decarboxylase		between XF2595 and XF2596	686 bp
XCV1137	357 bp	Maf-like protein		between XF1814 and XF1815	43 bp
XCV1169	1326 bp	putative bacterioferritin		between XF2235 and XF2234	278 bp
XCV1170		putative peroxiredoxin
XCV1260	2266 bp	two-component system sensor protein		between XF1323 and XF1324	403 bp
XCV1261		two-component system regulatory protein
XCV1274	2093 bp	putative secreted protein	between PD0309 and PD0310	between XF1018 and XF1020	424 bp / 401 bp
XCV1276		RNA polymerase ECF-type sigma factor
XCV1440	925 bp	putative phosphatase	between PD1591 and PD1590	between XF0547 and XF0549	763 bp / 256 bp
XCV1498	1057 bp	AraC family transcriptional regulator		between XF1353 and XF1354	351 bp
XCV1527	361 bp	hypothetical protein		between XF0177 and XF0178	348 bp
XCV1566	1430 bp	pyridoxine kinase		between XF2339 and XF2338	69 bp
XCV1579	926 bp	hypothetical protein	between PD0760 and PD0761	between XF1550 and XF1552	1203 bp / 1194 bp
XCV1587	1734 bp	putative secreted protein		between XF1600 and XF1601	131 bp
XCV1588		putative secreted protein
XCV1591	743 bp	GntR family transcriptional regulator	between PD1170 and PD1169	between XF1602 and XF1604	782 bp / 770 bp
XCV1598	1328 bp	LacI family transcription regulator		between XF1608 and XF1609	854 bp
XCV1608	1056 bp	hypothetical protein	between PD0820 and PD0821	between XF1987 and XF1985	460 bp / 551 bp
XCV1631	512 bp	hypothetical protein	between PD2025 and PD2024	between XF2656 and XF2654	204 bp / 186 bp
XCV1633	547 bp	putative N-acetyltransferase	between PD2024 and PD2023	between XF2654 and XF2651	356 bp / 357 bp
XCV1667	1466 bp	putative aminotransferase HisC		between XF2557 and XF2556	747 bp
XCV1685	509 bp	hypothetical protein	between PD0534 and PD0533	between XF1275 and XF1272	514 bp / 515 bp
XCV1744	2036 bp	putative pit accessory protein	between PD0536 and PD0537	between XF1280 and XF1282	734 bp / 727 bp
XCV1745		putative low-affinity inorganic phosphate transporter
XCV1756	1473 bp	tRNA pseudouridine synthase D		between XF1294 and XF1295	243 bp
XCV1774	887 bp	recombination regulator RecX		between XF0123 and XF0124	402 bp
XCV1836	776 bp	hypothetical protein		between XF2571 and XF2570	290 bp
XCV1871	955 bp	Crp/FNR family transcriptional regulator		between XF2223 and XF2222	315 bp
XCV1882	1766 bp	putative secreted protein	between PD1261 and PD1260	between XF2213 and XF2211	380 bp / 225 bp
XCV1889	883 bp	putative NUDIX hydrolase family protein		between XF2207 and XF2206	134 bp
XCV1892	2190 bp	putative secreted protein	between PD1254 and PD1253	between XF2205 and XF2203	298 bp / 298 bp
XCV1893		putative secreted protein
XCV1913	2581 bp	hypothetical protein		between XF1110 and XF1111	766 bp
XCV1914		AlgR/AgrA/LytR family regulatory protein RpfD
XCV1925	854 bp	hypothetical protein		between XF0290 and XF0291	437 bp
XCV2073	1863 bp	molybdopterin biosynthesis protein MoeA		between XF0465 and XF0466	233 bp
XCV2426	1083 bp	zinc transporter ZupT		between XF2606 and XF2605	412 bp
XCV2488	2665 bp	hypothetical protein		between XF2431 and XF2432	219 bp
XCV2489		glutathione-regulated potassium efflux protein B
XCV2502	536 bp	putative phosphinothricin N-acetyltransferase		between XF2443 and XF2444	87 bp
XCV2514	714 bp	YciI-like protein		between XF2450 and XF2451	632 bp
XCV2520	2324 bp	carbon-nitrogen hydrolase family protein		between XF2454 and XF2455	209 bp
XCV2521		putative aminotransferase
XCV2543	271 bp	hypothetical protein		between XF1004 and XF1003	136 bp
XCV2546	614 bp	amino-acid acetyltransferase ArgA		between XF1002 and XF1001	3 bp
XCV2549	699 bp	GNAT family acetyltransferase		between XF1000 and XF0999	71 bp
XCV2579	3195 bp	putative sensor protein		between XF2474 and XF2475	124 bp
XCV2580		putative secreted protein
XCV2587	2243 bp	ATP-dependent RNA helicase DbpA	between PD1991 and PD1992	between XF2617 and XF2619	280 bp / 280 bp
XCV2588		adenine phosphoribosyltransferase
XCV2590	2123 bp	esterase/lipase/thioesterase family protein	between PD1992 and PD1993	between XF2619 and XF2622	402 bp / 403 bp
XCV2591		glutathione transferase
XCV2593	2495 bp	hypothetical protein	between PD1993 and PD1994	between XF2622 and XF2624	1511 bp / 1480 bp
XCV2594		putative pyridine nucleotide-disulphide oxidoreductase
XCV2606	1216 bp	putative iron-sulfur cluster-binding protein	between PD1900 and PD1901	between XF0757 and XF0755	568 bp / 450 bp
XCV2636	1945 bp	putative transcriptional regulator		between XF0907 and XF0906	150 bp
XCV2637		putative glutathione transferase
XCV2645	1284 bp	hypothetical protein		between XF0901 and XF0900	1133 bp
XCV2675	827 bp	TetR family transcriptional regulator	between PD0785 and PD0784	between XF2091 and XF2093	812 bp / 782 bp
XCV2762	2155 bp	acyl-CoA dehydrogenase		between XF1911 and XF1912	271 bp
XCV2825	737 bp	short chain dehydrogenase precursor	between PD2033 and PD2034	between XF2666 and XF2669	682 bp / 713 bp
XCV2827	840 bp	superoxide dismutase	between PD2034 and PD2035	between XF2669 and XF2671	332 bp / 332 bp
XCV2873	566 bp	hypothetical protein		between XF1373 and XF1372	42 bp
XCV2870	1223 bp	TrpBA operon transcriptional regulator		between XF1375 and XF1374	501 bp
XCV2876	1150bp	2-hydroxyacid dehydrogenase	between PD0608 and PD0607	between XF1371 and XF1369	642 bp / 387 bp
XCV2902	2227 bp	putative glutathione reductase	between PD1521 and PD1520	between XF0649 and XF0651	442 bp / 446 bp
XCV2903		D-amino acid dehydrogenase subunit
XCV2909	1525 bp	acyl-CoA hydrolase	between PD1517 and PD1516	between XF0654 and XF0656	742 bp/ 739 bp
XCV2911		hypothetical protein
XCV2971	5020 bp	putative sensor protein	between PD0204 and PD0205	between XF0250 and XF0252	336 bp/ 336 bp
XCV2972		pseudouridylate synthase
XCV2973		putative signal transduction protein
XCV3083	706 bp	acetyltransferase (GNAT) family protein		between XF1473 and XF1472	104 bp
XCV3087	759 bp	hypothetical protein		between XF0598 and XF0597	10 bp
XCV3094	843 bp	hypothetical protein		between XF0594and XF0593	745 bp
XCV3097	2018 bp	hypothetical protein		between XF0593 and XF0592	438 bp
XCV3098		hypothetical protein
XCV3120	525 bp	putative nitrogen regulatory IIA protein		between XF1407 and XF1406	266 bp
XCV3162	560 bp	hypothetical protein	between PD0581 and PD0580	between XF1334 and XF1332	376 bp / 336 bp
XCV3181	2415 bp	AsmA family protein		between XF0175 and XF0176	225 pb
XCV3182		hypothetical protein
XCV3232	380 bp	type IV pilus response regulator PilH		between XF1954 and XF1955	17 bp
XCV3340	540 bp	hypothetical protein		between XF0941 and XF0940	481 bp
XCV3450	1728 bp	hypothetical protein		between XF1497 and XF1496	242 bp
XCV3464	822 bp	putative haloacid dehalogenase-like hydrolase		between XF0824 and XF0823	418 pb
XCV3515	386 bp	hypothetical protein		between XF1505 and XF1506	81 bp
XCV3551	596 bp	hypothetical protein		between XF0277 and XF0276	268 bp
XCV3623	1917 bp	hypothetical protein		between XF2396 and XF2395	273 bp
XCV3624		putative methyltransferase
XCV3669	2237 bp	extracellular serine protease (in the T2SS Xps cluster)		between XF1517 and XF1516	241 bp
XCV3689	475 bp	hypothetical protein		between XF0441 and XF0442	423 bp
XCV3763	528 bp	hypothetical protein		between XF1140 and XF1141	380 bp
XCV3797	1055 bp	short chain dehydrogenase	between PD0486 and PD0485	between XF1204 and XF1201	766 bp / 851 bp
XCV3807	809 bp	putative secreted protein		between XF0853 and XF0852	477 bp
XCV3810	628 bp	AsnC family leucine-responsive regulatory protein	between PD1824 and PD1824	between XF0851 and XF0849	389 bp / 389 bp
XCV3820	433 bp	hypothetical protein	between PD0796 and PD0795	between XF2017 and XF2019	351 bp / 351 bp
XCV3913	548 bp	D-tyrosyl-tRNA deacylase	between PD0593 and PD0592	between XF1350 and XF1348	361 bp / 369 bp
XCV3917	2117 bp	hypothetical protein		between XF1992 and XF1993	349 bp
XCV3918		hypothetical protein
XCV3930	2262 bp	PilA-related fimbrial protein	between PD1766 and PD1767	between XF0923 and XF0920	974 bp / 1008 bp
XCV3931		hypothetical protein
XCV3945	2890 bp	hypothetical protein	between PD2047 and PD2048	between XF2689 and XF2691	1503 bp / 1477 bp
XCV3947		putative NADH dehydrogenase
XCV3948		hypothetical protein
XCV3957	2922 bp	putative secreted protein		between XF2699 and XF2700	580 bp
XCV3958		bifunctional isocitrate dehydrogenase kinase
XCV3964	1724 bp	putative peptidase precursor		between XF2383 and XF2384	190 bp
XCV4013	328 bp	hypothetical protein		between XF0166 and XF0165	159 bp
XCV4034	5321 bp	putative glucosyltransferase		between XF0145 and XF0144	27 bp
XCV4035		putative non-ribosomal peptide synthetase
XCV4036		putative non-ribosomal peptide synthetase
XCV4079	880 bp	putative hydrolase		between XF0281 and XF0280	42 bp
XCV4132	691 bp	hypothetical protein		between XF2306 and XF2307	624 bp
XCV4171	473 bp	hypothetical protein		between XF1640 and XF1639	576 bp
XCV4173	770 bp	hypothetical protein		between XF1639 and XF1638	773 bp
XCV4187	815 bp	putative xanthomonadin biosynthesis acyltransferase	between PD1885 and PD1886	between XF0774 and XF0772	244 pb / 242 bp
XCV4265	1852 bp	alkaline phosphatase		between XF1935 and XF1934	226 bp
XCV4268	345 bp	hypothetical protein		between XF1934 and XF1933	244 bp
XCV4274	1691 bp	putative secreted protein	between PD1295 and PD1296	between XF2252 and XF2255	374 bp / 466 bp
XCV4276	843 bp	LuxR family two-component response regulator	between PD1296 and PD1297	between XF2255 and XF2257	497 bp / 530 bp
XCV4324	863 bp	alpha/beta fold family hydrolase		between XF0566 and XF0567	336 bp
XCV4384	835 bp	thymidine kinase	between PD2041 and PD2042	between XF2680 and XF2682	830 bp / 763 bp
XCV4400	962 bp	hypothetical protein		between XF2734 and XF2733	687 bp
XCV4474	1253 bp	putative dipeptidase precursor		between XF0408 and XF0407	375 bp
