# Supplementary material for: The complete genome sequence of Xanthomonas albilineans provides new insights into the reductive genome evolution of the xylem-limited Xanthomonadaceae
Source: BMC Genomics. 2009 Dec 17;10:616. doi: 10.1186/1471-2164-10-616 (PMC2810307; doi:10.1186/1471-2164-10-616)
Supplement: Additional file 3 — List of ancestral genes potentially lost by pseudogenization and short deletions in X. albilineans. Analysis of lost ancestral genes that are present on the chromosome of X. axonopodis pv. vesicatoria between the orthologs of two ancestral genes that are contiguous and conserved in X. albilineans. [file 1471-2164-10-616-S3.xls]

## Sheet: Feuil1
Ancestral genes from X. axonopodis pv. vesicatoria str. 85-10 that are lost by X. albilineans	Sizes of the DNA region located in X. axonopodis pv. vesicatoria strain 85-10 between the ancestral genes that precede and follow the lost gene(s)	Product names encoded by the lost genes	X. albilineans strain GPE PC73 orthologs of the ancestral genes that precede and follow the lost gene(s)	Size of the non coding DNA region replacing the lost ancestral gene(s) in X. albilineans strain GPE PC73
Red color indicates ancestral genes also identified as lost by pseudogenization in X. fastidiosa
XCV0102	3633 bp	TonB-dependent outer membrane receptor	between XALc_0018 and XALc_0019	255 bp
XCV0108		hypothetical protein
XCV0109		hypothetical protein
XCV0164	1343 bp	fatty acid desaturase	between XALc_3166 and XALc_3165	137 bp
XCV0186	1056 bp	putative secreted protein	between XALc_3095 and XALc_3094	71 bp
XCV0245	2394 bp	hypothetical protein	between XALc_3068 and XALc_3067	69 bp
XCV0246		D-alanyl-alanine synthetase A
XCV0274	749 bp	TetR family transcriptional regulator	between XALc_0151 and XALc_0152	473 bp
XCV0286	942 bp	hypothetical protein	between XALc_0156 and XALc_0157	139 bp
XCV0446	5097 bp	phosphoglycerol transferase I	between XALc_2746 and XALc_2745	112 bp
XCV0448		hypothetical protein
XCV0449		hypothetical protein
XCV0473	4041 bp	branched-chain alpha-keto acid dehydrogenase subunit E2	between XALc_2743 and XALc_2742	220 bp
XCV0474		hypothetical protein
XCV0475		putative pyruvate dehydrogenase E1 component
XCV0476		putative pyruvate dehydrogenase E1 alpha subunit
XCV0531	734 bp	hypothetical protein	between XALc_0298 and XALc_0299	512 bp
XCV0539	442 bp	hypothetical protein	between XALc_0303 and XALc_0304	213 bp
XCV0546	903 bp	putative secreted protein	between XALc_0306 and XALc_0307	267 bp
XCV561	2555 bp	putative secreted protein	between XALc_0311 and XALc_0312	228 bp
XCV562		putative secreted protein
XCV0569	2666 bp	putative extracellular ribonuclease	between XALc_0317 and XALc_0318	256 bp
XCV0584	1527 bp	hypothetical protein	between XALc_0328 and XALc_0329	75 bp
XCV0585		hypothetical protein
XCV0677	1085 bp	two-component system sensor protein	between XALc_2588 and XALc_2587	107 bp
XCV0688	1067 bp	hypothetical protein	between XALc_2578 and XALc_2577	435 bp
XCV0726	1330 bp	putative secreted protein	between XALc_0814 and XALc_0815	166 bp
XCV0799	1286 bp	putative secreted protein	between XALc_2840 and XALc_2839	355 bp
XCV0815	530 bp	hypothetical protein	between XALc_2827 and XALc_2826	232 bp
XCV0841	787 bp	putative secreted protein	between XALc_2803 and XALc_2802	324 bp
XCV0889	1832 bp	putative secreted protein	between XALc_2772 and XALc_2771	239 bp
XCV0940	990 bp	regulator of nucleoside diphosphate kinase	between XALc_0457 and XALc_0458	286 bp
XCV0959	2041 bp	extracellular protease precursor	between XALc_0476 and XALc_0477	136 bp
XCV1029	3208 bp	putative small-conductance mechanosensitive channel	between XALc_0303 and XALc_0304	197 bp
XCV1030		amidase
XCV1051	1376 bp	putative secreted protein	between XALc_0560 and XALc_0561	193 bp
XCV1064	1251 bp	putative secreted protein	between XALc_0568 and XALc_0569	281 bp
XCV1415	432 bp	putative PhnA-like phosphonoacetate hydrolase	between XALc_2508 and XALc_2507	177 bp
XCV1426	943 bp	hypothetical protein	between XALc_2503 and XALc_2502	906 bp
XCV1507	1945 bp	proton-dependent oligopeptide transporter family protein	between XALc_1117 and XALc_1118	705 bp
XCV1518	633 bp	glutathione transferase	between XALc_1128 and XALc_1129	46 bp
XCV1527	361 bp	hypothetical protein	between XALc_1135 and XALc_1136	345 bp
XCV1538	6580 bp	LysR family transcriptional regulator	between XALc_1141 and XALc_1142	89 bp
XCV1539		short chain dehydrogenase, putative
XCV1540		membrane fusion protein MexE
XCV1542		short chain dehydrogenase
XCV1543		outer membrane efflux protein
XCV1566	1430 bp	pyridoxine kinase	between XALc_1676 and XALc_1675	390 bp
XCV1568	456 bp		between XALc_1675 and XALc_1674	418 bp
XCV1608	1056 bp	hypothetical protein	between XALc_2000 and XALc_1999	192 bp
XCV1610	3533 bp	putative sensor protein	between XALc_1999 and XALc_1998	493 bp
XCV1692	965 bp	TonB-like protein	between XALc_1702 and XALc_1701	392 bp
XCV1695	1007 bp	[acyl-carrier protein] phosphodiesterase	between XALc_1700 and XALc_1699	266bp
XCV1771	2228 bp	hypothetical protein	between XALc_1169 and XALc_1170	439 bp
XCV1898	493 bp	hypothetical protein	between XALc_1332 and XALc_1333	169 bp
XCV1913	2581 bp	hypothetical protein	between XALc_1342 and XALc_1343	168 bp
XCV1914		AlgR/AgrA/LytR family regulatory protein RpfD
XCV2502	536 bp	putative phosphinothricin N-acetyltransferase	between XALc_1607 and XALc_1608	148 bp
XCV2606	1216 bp	putative iron-sulfur cluster-binding protein	between XALc_1091 and XALc_1090	106 bp
XCV2636	1945 bp	putative transcriptional regulator	between XALc_1263 and XALc_1262	284 bp
XCV2637		putative glutathione transferase
XCV2661	708 bp	hypothetical protein	between XALc_2098 and XALc_2099	overlap
XCV2675	827 bp	TetR family transcriptional regulator	between XALc_1761 and XALc_1762	643 bp
XCV2700	5986 bp	putative phosphoesterase precursor	between XALc_1933 and XALc_1934	159 bp
XCV2701		putative phytase precursor
XCV2702		TonB-dependent outer membrane receptor
XCV2703		uracil phosphoribosyltransferase
XCV2741	1930 bp	putative secreted protein	between XALc_1959 and XALc_1960	140 bp
XCV2873	566 bp	hypothetical protein	between XALc_0983 and XALc_0982	221 bp
XCV2882	1798 bp	hypothetical protein	between XALc_0975 and XALc_0974	200 bp
XCV2903	1779 bp	putative glutathione reductase	between XALc_2444 and XALc_2445	37 bp
XCV2913	2142 bp	alkaline phosphatase precursor	between XALc_2451 and XALc_2452	195 bp
XCV2947	2082 bp	hypothetical protein	between XALc_2045 and XALc_2046	499 bp
XCV2948		LysR family transcriptional regulator
XCV2973	2769 bp	putative signal transduction protein	between XALc_2051 and XALc_2052	96 bp
XCV2985	1335 bp	type I phosphodiesterase/nucleotide pyrophosphatase family protein	between XALc_2057 and XALc_2058	213 bp
XCV3012	1740 bp	hypothetical protein	between XALc_2062 and XALc_2063	500 bp
XCV3014	2504 bp	sensory histidine kinase CreC	between XALc_2063 and XALc_2064	142 bp
XCV3015		DNA-binding response regulator CreB
XCV3032	1231 bp	pirin-related protein	between XALc_2068 and XALc_2069	239 bp
XCV3051	1066 bp	putative carboxymethylenebutenolidase	between XALc_1041 and XALc_1040	145 bp
XCV3057	1094 bp	phenazine biosynthesis PhzF family protein	between XALc_1038 and XALc_1037	347 bp
XCV3066	1352 bp	hypothetical protein	between XALc_2158 and XALc_2159	45 bp
XCV3120	525 bp	putative nitrogen regulatory IIA protein	between XALc_2141 and XALc_2142	417 bp
XCV3181	2027 bp	AsmA family protein	between XALc_2189 and XALc_2190	211 bp
XCV3189	1015 bp	alpha/beta family hydrolase	between XALc_2196 and XALc_2197	400 bp
XCV3327	934 bp	glutathione S-transferase	between XALc_0712 and XALc_0711	263 bp
XCV3331	1124 bp	hypothetical protein	between XALc_0710 and XALc_0709	116 bp
XCV3339	978 bp	hypothetical protein	between XALc_0697 and XALc_0696	119 bp
XCV3340		hypothetical protein
XCV3366	678 bp	putative secreted protein	between XALc_0661 and XALc_0660	708 bp
XCV3425	1542 bp	peptidase M28 family protein precursor	between XALc_2268 and XALc_2269	187 bp
XCV3443	4594 bp	RND superfamily protein	between XALc_2295 and XALc_2296	209 bp
XCV3444		membrane fusion protein
XCV3466	4446 bp	hypothetical protein	between XALc_2305 and XALc_2306	362 bp
XCV3467		hypothetical protein
XCV3471	621 bp	OmpW family outer membrane protein	between XALc_2306 and XALc_2307	193 bp
XCV3515	386 bp	hypothetical protein	between XALc_0795 and XALc_0794	89 bp
XCV3537	1289 bp	putative electron transfer protein azurin I	between XALc_0777 and XALc_0776	29 bp
XCV3543		HAD family phosphatase
XCV3573	3769 bp	AraC family transcriptional regulator	between XALc_0762 and XALc_0761	511 bp
XCV3574		putative regulatory protein
XCV3578	2440 bp	gamma-glutamyltranspeptidase precursor	between XALc_0760 and XALc_0759	693 bp
XCV3624	1267 bp	putative methyltransferase	between XALc_0870 and XALc_0869	53 bp
XCV3629	2685 bp	putative amidohydrolase family protein	between XALc_0867 and XALc_0866	215 bp
XCV3630		putative secreted protein
XCV3741	2068 bp	3-hydroxydecanoyl-(acyl carrier protein) dehydratase	between XALc_2728 and XALc_2729	286 bp
XCV3742		3-oxoacyl-[acyl-carrier protein] synthase II
XCV3775	1368 bp	putative secreted protein	between XALc_2913 and XALc_2914	563 bp
XCV3917	2117 bp	hypothetical protein	between XALc_2850 and XALc_2851	248 bp
XCV3918		hypothetical protein
XCV3941	586 bp	putative secreted protein	between XALc_2871 and XALc_2872	166 bp
XCV3957	2922 bp	putative secreted protein	between XALc_2882 and XALc_2883	206 bp
XCV3958		bifunctional isocitrate dehydrogenase kinase
XCV3964	1724 bp	putative peptidase precursor	between XALc_2732 and XALc_2733	452 bp
XCV3971	750 bp	HAD family phosphatase	between XALc_0426 and XALc_0425	130 bp
XCV3977	838 bp	D-alanyl-D-alanine dipeptidase precursor	between XALc_0424 and XALc_0423	149 bp
XCV 3981	1033 bp	putative secreted protein	between XALc_0421 and XALc_0420	223 bp
XCV3985	2352 bp	hypothetical protein	between XALc_0420 and XALc_0419	98 bp
XCV3986		hypothetical protein
XCV3987		putative secreted protein
XCV4042	654 bp	putative kinase	between XALc_0362 and XALc_0361	45 bp
XCV4134	1929bp	putative secreted protein	between XALc_2999 and XALc_3000	109 bp
XCV4164	2110 bp	magnesium transporter	between XALc_0147 and XALc_0146	153 bp
XCV4274	1691 bp	putative secreted protein	between XALc_0093 and XALc_0092	375 bp
XCV4403	5852 bp	MarR family transcriptional regulator	between XALc_3129 and XALc_3130	123 bp
XCV4404		hypothetical protein
XCV4405		membrane fusion protein
XCV4406		outer membrane efflux protein
XCV4407		hypothetical protein
XCV4484	2945 bp	polysaccharide deacetylase precursor	between XALc_3170 and XALc_3171	135 bp
